# Supplementary material for: Extending Data for Urban Health Decision-Making: a Menu of New and Potential Neighborhood-Level Health Determinants Datasets in LMICs
Source: J Urban Health. 2019 Jun 18;96(4):514–36. doi: 10.1007/s11524-019-00363-3 (PMC6677870; doi:10.1007/s11524-019-00363-3)
Supplement: Supplementary file 1 — (XLSX 84 kb) [file 11524_2019_363_MOESM1_ESM.xlsx]

## Sheet: habitat_agenda
Chapter/Goals	Indicators	Level	Category
Goal1: Promote the right to adequate housing	Indicator 1.1: durable structures	Ind/HH	Poverty (eg crowding, sanitation, expenditures)
Goal1: Promote the right to adequate housing	Indicator 1.2: overcrowding	Ind/HH	Poverty (eg crowding, sanitation, expenditures)
Goal1: Promote the right to adequate housing	Indicator 1.3: housing price and rent-to-income	Policy/society	Economy: Food/water/land price
Goal1: Promote the right to adequate housing	Indicator 1.4: right to adequate housing	Policy/society	Governance: Policies, strategies, management
Goal 2: Provide security of tenure	Indicator 1.5: secure tenure	Ind/HH	Tenure
Goal 2: Provide security of tenure	Indicator 1.6: authorized housing	Policy/society	Governance: Policies, strategies, management
Goal 2: Provide security of tenure	Indicator 1.7: evictions	Policy/society	Governance: Policies, strategies, management
Goal 3: Provide equal access to credit	Indicator 1.8: housing finance	Policy/society	Economy: Subsidy, savings, loan programmes
Goal 4: Provide equal access to land	Indicator 1.9: land price-to-income	Policy/society	Economy: Food/water/land price
Goal 5: Promote access to basic services	Indicator 1.10: access to safe water	Ind/HH	Poverty (eg crowding, sanitation, expenditures)
Goal 5: Promote access to basic services	Indicator 1.11: access to improved sanitation	Ind/HH	Poverty (eg crowding, sanitation, expenditures)
Goal 5: Promote access to basic services	Indicator 1.12: connection to services	Ind/HH	Geographic access
Goal 6: Provide equal opportunities for a safe and healthy life	Indicator 2.1: under-five mortality	Outcome	Outcome
Goal 6: Provide equal opportunities for a safe and healthy life	Indicator 2.2: homicides	Outcome	Outcome
Goal 6: Provide equal opportunities for a safe and healthy life	Indicator 2.4: HIV prevalence	Outcome	Outcome
Goal 6: Provide equal opportunities for a safe and healthy life	Indicator 2.3: urban violence	Community	Safety: Crime rates, police patrol, bribery
Goal 7: Promote social integration and support disadvantaged groups	Indicator 2.5: poor households	Ind/HH	Poverty (eg crowding, sanitation, expenditures)
Goal 8: Promote gender equality in human settlements development	Indicator 2.6: literacy rates	Ind/HH	Education / literacy
Goal 8: Promote gender equality in human settlements development	Indicator 2.7: school enrolment	Community	Society: Civil engagement, representation
Goal 8: Promote gender equality in human settlements development	Indicator 2.8: women councilors	Community	Society: Civil engagement, representation
Goal 8: Promote gender equality in human settlements development	Indicator 2.9: gender inclusion	Community	Society: Civil engagement, representation
Goal 9: Promote geographically-balanced settlement structures	Indicator 3.1: urban population growth	Community	Population: Growth
Goal 9: Promote geographically-balanced settlement structures	Indicator 3.2: planned settlements	Community	Buildings: Built landscape type, coverage
Goal 10: Manage supply and demand for water in an effective manner	Indicator 3.3: price of water	Policy/society	Economy: Food/water/land price
Goal 10: Manage supply and demand for water in an effective manner	Indicator 3.4: water consumption	Community	Municipal: Water/sanitation quality, coverage
Goal 11: Reduce urban pollution	Indicator 3.5: wastewater treated	Ind/HH	Poverty (eg crowding, sanitation, expenditures)
Goal 11: Reduce urban pollution	Indicator 3.6: solid waste disposal	Ind/HH	Poverty (eg crowding, sanitation, expenditures)
Goal 11: Reduce urban pollution	Indicator 3.7: regular solid waste collection	Community	Municipal: Waste system quality, coverage
Goal 12: Prevent disasters and rebuild settlements	Indicator 3.8: houses in hazardous locations	Community	Physical: Environmental risk (eg flooding, slopes)
Goal 12: Prevent disasters and rebuild settlements	Indicator 3.9: disaster prevention and mitigation instruments	Policy/society	Governance: Policies, strategies, management
Goal 13: Promote effective and environmentally sound transportation systems	Indicator 3.10: travel time	Ind/HH	Geographic access
Goal 13: Promote effective and environmentally sound transportation systems	Indicator 3.11: transport modes	Community	Street: Public transportation options
Goal 14: Support mechanisms to prepare and implement local environmental plans and local Agenda 21 initiatives	Indicator 3.12: local environmental plans	Policy/society	Governance: Policies, strategies, management
Goal 15: Strengthen small and microenterprises, particularly those developed by women	Indicator 4.1: informal employment	Ind/HH	Employment / income
Goal 16: Encourage public-private sector partnership and stimulate productive employment opportunities	Indicator 4.2: city product	Policy/society	Economy: Growth rate, GDP, productivity, loss
Goal 16: Encourage public-private sector partnership and stimulate productive employment opportunities	Indicator 4.3: unemployment	Ind/HH	Employment / income
Goal 17: Promote decentralization and strengthen local authorities	Indicator 5.1: local government revenue	Policy/society	Economy: Growth rate, GDP, productivity, loss
Goal 17: Promote decentralization and strengthen local authorities	Indicator 5.2: decentralization	Policy/society	Governance: Policies, strategies, management
Goal 18: Encourage and support participation and civic engagement	Indicator 5.3: voters participation	Community	Society: Civil engagement, representation
Goal 18: Encourage and support participation and civic engagement	Indicator 5.4: civic associations	Community	Society: Civil engagement, representation
Goal 18: Encourage and support participation and civic engagement	Indicator 5.5: citizens participation	Community	Society: Civil engagement, representation
Goal 19: Ensure transparent, accountable and efficient governance of towns, cities and metropolitan areas	Indicator 5.6: transparency and accountability	Policy/society	Governance: Policies, strategies, management

## Sheet: cities_alliance
Indicator	Level	Category
Economic Structure
Total employment levels	Ind/HH	Employment / income
Share of GDP by sector (output and employment)	Policy/society	Growth rate, GDP, productivity, loss
Percent of employment from local firms versus from FDI	Policy/society	International agency, bilateral investment
Total number of firms (by sector and over time)	Community	Businesses number, type
Total number and size (value, employment) of inward investment	Policy/society	Government spending
Size of informal economy (overall and by main sector: primary, secondary, tertiary)	Policy/society	Growth rate, GDP, productivity, loss
Percent of output exported	Policy/society	Growth rate, GDP, productivity, loss
Main export destinations	Policy/society	Growth rate, GDP, productivity, loss
Existence of industry clusters	Community	Businesses number, type
Regional or urban economy productivity measures (overall and by sector)	Policy/society	Growth rate, GDP, productivity, loss
Number of new business start-ups (by size, sector)	Policy/society	Growth rate, GDP, productivity, loss
Local Endowment
Inventory and profile of key transport infrastructure	Community	Public transportation options
Availability and quality of land and premises (by type and size: industrial, commercial, retail, R&D, and so forth)	Community	Built settlement type, coverage
Quality and cost of housing stock	Community	Residential building quality
Cost and quality of services to local population and businesses (electricity, water, waste water disposal, solid waste collection, telecommunications)	Policy/society	Food/water/land price
Employment output, employment, and export levels for key natural resourcesintensive industries	Policy/society	Growth rate, GDP, productivity, loss
Primary and secondary education infrastructure	Community	Community facility type, quality
Higher education infrastructure	Community	Community facility type, quality
Total scale and scope of local market and accessible catchment area (defined as within x kilometres of local area)	Community	Proximity to CBD / industry park
Availability of local finance to businesses	Policy/society	Subsidy, savings, loan programmes
Cultural amenities (such as movie theatres, theatres, music halls, sports facilities, libraries)	Community	Community facility type, quality
Human Capital
Population levels and distribution (current and change over time)	Community	Population density
Immigration and emigration levels (current and change over time)	Community	Population migration
Personal and social well-being (current and change over time) in morbidity and mortality rates	Ind/HH	health outcomes
Employment levels (current and change over time) by sector and/or type of occupation (professional, technical, semi-skilled)	Ind/HH	Employment / income
Labour force participation, percent employment and unemployment (current and change over time)	Ind/HH	Employment / income
Nature/structure of employment (current and change over time) by age, gender, race, ethnicity, sector, and type of occupation	Ind/HH	Employment / income
Educational attainment levels (current and change over time)	Ind/HH	Employment / income
Institutions
Crime, theft, and disorder rates (crime levels per 1,000 population, incidences of major social unrest)	Community	Crime rate, police patrol, bribery
Stakeholder perceptions	Policy/society	Quality, coverage of social systems
Existence of key LED institutions (e.g. economic development department)	Policy/society	Quality, coverage of social systems
Overall size of city budget (current and change over time)	Policy/society	Growth rate, GDP, productivity, loss
Perceptions of government efficiency	Ind/HH	Violence, insecurity, injustice, social exclusion
Number of and membership levels (total and share of relevant population) in representative institutions (eg chamber of commerce)	Ind/HH	Civil engagement, social capital, telecom use
Perceived confidence in key institutions (government, police, courts, and so forth)	Ind/HH	Violence, insecurity, injustice, social exclusion
Income distribution levels by race/ethnicity	Ind/HH	Employment / income
Percent of public spending on social transfers	Policy/society	Government spending
Incidences of strikes and lock-outs (number of days work lost)	Community	Civil engagement, protest

## Sheet: urban_heart
Indicator	Level	Category
A. All cancer: Age-standardized morbidity/mortality rates to be expressed per 100 000 population over a certain period of time. For example, cardiovascular disease mortality rate per 100 000 population in the last year	Outcome	Health outcome
Access to improved sanitation: Percentage of population with access to improved sanitation	HH/Ind	Poverty (eg crowding, sanitation, expenditures)
Access to safe water: Percentage of population with sustainable access to an improved water source	HH/Ind	Poverty (eg crowding, sanitation, expenditures)
Alcohol outlets: Number of alcohol outlets per 100 000 population	Community	Unhealthy vendors (eg cigarettes, alcohol)
B. Cardiovascular disease: Age-standardized morbidity/mortality rates to be expressed per 100 000 population over a certain period of time. For example, cardiovascular disease mortality rate per 100 000 population in the last year	Outcome	Health outcome
Breastfeeding: Infants exclusively breastfed for six months	HH/Ind	Health behaviour
C. Respiratory diseases: Age-standardized morbidity/mortality rates to be expressed per 100 000 population over a certain period of time. For example, cardiovascular disease mortality rate per 100 000 population in the last year	Outcome	Health outcome
Completion of primary education: Completion of primary education, expressed as a percentage	HH/Ind	Education / literacy
D. HIV and AIDS: Age-standardized morbidity/mortality rates to be expressed per 100 000 population over a certain period of time. For example, cardiovascular disease mortality rate per 100 000 population in the last year	Outcome	Health outcome
Diabetes: Diabetes prevalence and death rates per 100 000 population (age-standardized)	Outcome	Health outcome
Domestic violence: Prevalence rate of domestic violence against women and/or children	HH/Ind	Violence, insecurity, injustice, social exclusion
E. Homicide rate: Age-standardized morbidity/mortality rates to be expressed per 100 000 population over a certain period of time. For example, cardiovascular disease mortality rate per 100 000 population in the last year	Outcome	Health outcome
F. Mental illness: Age-standardized morbidity/mortality rates to be expressed per 100 000 population over a certain period of time. For example, cardiovascular disease mortality rate per 100 000 population in the last year	Outcome	Health outcome
Fully immunized children: Percentage of fully immunized children	HH/Ind	Use, decision-making in preventative health care
Government spending on education: Percentage of local government budget allocated to education	Policy/society	Government spending
Government spending on health: Percentage of local government spending allocated to health	Policy/society	Government spending
Green spaces: Proportion of land area covered by green spaces (including parks, playing fields, other open spaces)	Community	Green/recreation space type, coverage
Households served by municipal solid waste management system: Percentage of households served by municipal solid waste management system	HH/Ind	Poverty (eg crowding, sanitation, expenditures)
Infant mortality: The number of infant deaths between birth and exactly one year of age, expressed as a rate per 1000 live births	Outcome	Health outcome
Informal employment: Percentage of working population in informal employment	HH/Ind	Employment / income
Insurance coverage: Percentage of population covered by any insurance	HH/Ind	Use of savings, banking, insurance programs
Life expectancy at birth: The number of years a newborn infant would live if prevailing patterns of age-specific mortality rates at the time of birth were to stay the same throughout the child’s life	Outcome	Health outcome
Literacy: The proportion of the adult population aged 15 years and older that is literate, expressed as a percentage of the corresponding population	HH/Ind	Education / literacy
Low birthweight: Percentage of liveborn infants who weigh less than 2500 grams, for a given time period	HH/Ind	Nutrition
Maternal mortality ratio: The number of maternal deaths per 100 000 live births, during a specified time period, usually one year	Outcome	Health outcome
Overweight and obesity: Prevalence of overweight and obesity in the population	HH/Ind	Nutrition
Physical activity: Percentage of people with low levels of physical activity (< 600 MET minimum per week)	HH/Ind	Health behaviour
Poverty: Percentage of population living below the nationally determined poverty line	HH/Ind	Poverty (eg crowding, sanitation, expenditures)
Prevalence of tobacco smoking: Percentage of population who currently smoke cigarettes and other forms of tobacco products	HH/Ind	Health behaviour
Road traffic injuries: Road traffic death rate per 100 000 population	Outcome	Health outcome
Secure tenure: Percentage of households with access to secure tenure (owned or rented)	HH/Ind	Poverty (eg crowding, sanitation, expenditures)
Skilled birth attendance: Proportion of births attended by skilled health personnel	HH/Ind	Use, decision-making in preventative health care
Slum population: Proportion of urban population living in slum households	HH/Ind	Poverty (eg crowding, sanitation, expenditures)
Solid fuels: Percentage of households using solid fuels	HH/Ind	Poverty (eg crowding, sanitation, expenditures)
Teenage pregnancy: Prevalence of teenage pregnancies	HH/Ind	Health behaviour
Tuberculosis: A. Proportion of tuberculosis cases detected and cured under directly observed treatment, short course (DOTS) B. Prevalence and death rates associated with tuberculosis	Outcome	Health outcome
Under-five mortality rate: The number of child deaths between birth and exactly five years of age, expressed as a rate per 1000 live births	Outcome	Health outcome
Underweight children: Prevalence of underweight children under five years of age	HH/Ind	Nutrition
Unemployment: Percentage of population who are currently unemployed	HH/Ind	Employment / income
Voter participation: Percentage of eligible voters who voted in the most recent local/national elections	HH/Ind	Civil engagement, social capital, telecom use
Women in workforce: Participation of women in the workforce, expressed as a percentage	HH/Ind	Employment / income
Work-related injuries: Incidence rate of work-related injuries or diseases: fatal or non-fatal, per 100 000 working population	Outcome	Health outcome

## Sheet: sdgs
Global indicator framework for the Sustainable Development Goals and targets of the 2030 Agenda for Sustainable Development*
Sustainable Development Goal indicators should be disaggregated, where relevant, by income, sex, age, race, ethnicity, migratory status, disability and geographic location, or other characteristics, in accordance with the Fundamental Principles of Official Statistics.1
Goals and targets (from the 2030 Agenda for Sustainable Development)	Indicators	UNSD Indicator Codes†	Level	Category
Goal 1. End poverty in all its forms everywhere
1.1 By 2030, eradicate extreme poverty for all people everywhere, currently measured as people living on less than $1.25 a day	1.1.1 Proportion of population below the international poverty line, by sex, age, employment status and geographical location (urban/rural)	C010101	Ind/HH	Poverty (eg crowding, sanitation, expenditures)
1.2 By 2030, reduce at least by half the proportion of men, women and children of all ages living in poverty in all its dimensions according to national definitions	1.2.1 Proportion of population living below the national poverty line, by sex and age	C010201	Ind/HH	Poverty (eg crowding, sanitation, expenditures)
	1.2.2 Proportion of men, women and children of all ages living in poverty in all its dimensions according to national definitions	C010202	Ind/HH	Poverty (eg crowding, sanitation, expenditures)
1.3 Implement nationally appropriate social protection systems and measures for all, including floors, and by 2030 achieve substantial coverage of the poor and the vulnerable	1.3.1 Proportion of population covered by social protection floors/systems, by sex, distinguishing children, unemployed persons, older persons, persons with disabilities, pregnant women, newborns, work-injury victims and the poor and the vulnerable	C010301	Ind/HH	Govt services
1.4 By 2030, ensure that all men and women, in particular the poor and the vulnerable, have equal rights to economic resources, as well as access to basic services, ownership and control over land and other forms of property, inheritance, natural resources, appropriate new technology and financial services, including microfinance	1.4.1 Proportion of population living in households with access to basic services	C010401	Ind/HH	Govt services
	1.4.2 Proportion of total adult population with secure tenure rights to land, with legally recognized documentation and who perceive their rights to land as secure, by sex and by type of tenure	C010402	Ind/HH	Tenure
1.5 By 2030, build the resilience of the poor and those in vulnerable situations and reduce their exposure and vulnerability to climate-related extreme events and other economic, social and environmental shocks and disasters	1.5.1 Number of deaths, missing persons and directly affected persons attributed to disasters per 100,000 population	C200303	Outcome	Outcome
	1.5.2 Direct economic loss attributed to disasters in relation to global gross domestic product (GDP)	C010502	Policy/society	Economy: Growth rate, GDP, productivity, loss
	1.5.3 Number of countries that adopt and implement national disaster risk reduction strategies in line with the Sendai Framework for Disaster Risk Reduction 2015–2030	C200304	Policy/society	Governance: Policies, strategies, management
	1.5.4 Proportion of local governments that adopt and implement local disaster risk reduction strategies in line with national disaster risk reduction strategies	C200305	Policy/society	Governance: Policies, strategies, management
1.a Ensure significant mobilization of resources from a variety of sources, including through enhanced development cooperation, in order to provide adequate and predictable means for developing countries, in particular least developed countries, to implement programmes and policies to end poverty in all its dimensions	1.a.1 Proportion of domestically generated resources allocated by the government directly to poverty reduction programmes	C010a01	Policy/society	Economy: Government spending
	1.a.2 Proportion of total government spending on essential services (education, health and social protection)	C010a02	Policy/society	Economy: Government spending
	1.a.3 Sum of total grants and non-debt-creating inflows directly allocated to poverty reduction programmes as a proportion of GDP	C010a03	Policy/society	Economy: Growth rate, GDP, productivity, loss
1.b Create sound policy frameworks at the national, regional and international levels, based on pro-poor and gender-sensitive development strategies, to support accelerated investment in poverty eradication actions	1.b.1 Proportion of government recurrent and capital spending to sectors that disproportionately benefit women, the poor and vulnerable groups	C010b01	Policy/society	Economy: Government spending
Goal 2. End hunger, achieve food security and improved nutrition and promote sustainable agriculture
2.1 By 2030, end hunger and ensure access by all people, in particular the poor and people in vulnerable situations, including infants, to safe, nutritious and sufficient food all year round	2.1.1 Prevalence of undernourishment	C020101	Ind/HH	Nutrition
	2.1.2 Prevalence of moderate or severe food insecurity in the population, based on the Food Insecurity Experience Scale (FIES)	C020102	Ind/HH	Nutrition
2.2 By 2030, end all forms of malnutrition, including achieving, by 2025, the internationally agreed targets on stunting and wasting in children under 5 years of age, and address the nutritional needs of adolescent girls, pregnant and lactating women and older persons	2.2.1 Prevalence of stunting (height for age <-2 standard deviation from the median of the World Health Organization (WHO) Child Growth Standards) among children under 5 years of age	C020201	Ind/HH	Nutrition
	2.2.2 Prevalence of malnutrition (weight for height >+2 or <-2 standard deviation from the median of the WHO Child Growth Standards) among children under 5 years of age, by type (wasting and overweight)	C020202	Ind/HH	Nutrition
2.3 By 2030, double the agricultural productivity and incomes of small-scale food producers, in particular women, indigenous peoples, family farmers, pastoralists and fishers, including through secure and equal access to land, other productive resources and inputs, knowledge, financial services, markets and opportunities for value addition and non-farm employment	2.3.1 Volume of production per labour unit by classes of farming/pastoral/forestry enterprise size	C020301	Policy/society	Economy: Growth rate, GDP, productivity, loss
	2.3.2 Average income of small-scale food producers, by sex and indigenous status	C020302	Ind/HH	Employment / income
2.4 By 2030, ensure sustainable food production systems and implement resilient agricultural practices that increase productivity and production, that help maintain ecosystems, that strengthen capacity for adaptation to climate change, extreme weather, drought, flooding and other disasters and that progressively improve land and soil quality	2.4.1 Proportion of agricultural area under productive and sustainable agriculture	C020401	Policy/society	Economy: Growth rate, GDP, productivity, loss
2.5 By 2020, maintain the genetic diversity of seeds, cultivated plants and farmed and domesticated animals and their related wild species, including through soundly managed and diversified seed and plant banks at the national, regional and international levels, and promote access to and fair and equitable sharing of benefits arising from the utilization of genetic resources and associated tradit…	2.5.1 Number of plant and animal genetic resources for food and agriculture secured in either medium- or long-term conservation facilities	C020501	Community	Society: Public art, cultural displays, seed banks
	2.5.2 Proportion of local breeds classified as being at risk, not at risk or at unknown level of risk of extinction	C020502	Community	Physical: Environmental risk (eg flooding, slopes)
2.a Increase investment, including through enhanced international cooperation, in rural infrastructure, agricultural research and extension services, technology development and plant and livestock gene banks in order to enhance agricultural productive capacity in developing countries, in particular least developed countries	2.a.1 The agriculture orientation index for government expenditures	C020a01	Policy/society	Economy: Government spending
	2.a.2 Total official flows (official development assistance plus other official flows) to the agriculture sector	C020a02	Policy/society	Economy: Growth rate, GDP, productivity, loss
2.b Correct and prevent trade restrictions and distortions in world agricultural markets, including through the parallel elimination of all forms of agricultural export subsidies and all export measures with equivalent effect, in accordance with the mandate of the Doha Development Round	2.b.1 Agricultural export subsidies	C020b02	Policy/society	Economy: Subsidy, savings, loan programmes
2.c Adopt measures to ensure the proper functioning of food commodity markets and their derivatives and facilitate timely access to market information, including on food reserves, in order to help limit extreme food price volatility	2.c.1 Indicator of food price anomalies	C020c01	Policy/society	Economy: Food/water/land price
Goal 3. Ensure healthy lives and promote well-being for all at all ages
3.1 By 2030, reduce the global maternal mortality ratio to less than 70 per 100,000 live births	3.1.1 Maternal mortality ratio	C030101	Outcome	Outcome
	3.1.2 Proportion of births attended by skilled health personnel	C030102	Ind/HH	Use, decision-making in preventative health care
3.2 By 2030, end preventable deaths of newborns and children under 5 years of age, with all countries aiming to reduce neonatal mortality to at least as low as 12 per 1,000 live births and under‑5 mortality to at least as low as 25 per 1,000 live births	3.2.1 Under‑5 mortality rate	C030201	Outcome	Outcome
	3.2.2 Neonatal mortality rate	C030202	Outcome	Outcome
3.3 By 2030, end the epidemics of AIDS, tuberculosis, malaria and neglected tropical diseases and combat hepatitis, water-borne diseases and other communicable diseases	3.3.1 Number of new HIV infections per 1,000 uninfected population, by sex, age and key populations	C030301	Outcome	Outcome
	3.3.2 Tuberculosis incidence per 100,000 population	C030302	Outcome	Outcome
	3.3.3 Malaria incidence per 1,000 population	C030303	Outcome	Outcome
	3.3.4 Hepatitis B incidence per 100,000 population	C030304	Outcome	Outcome
	3.3.5 Number of people requiring interventions against neglected tropical diseases	C030305	Outcome	Outcome
3.4 By 2030, reduce by one third premature mortality from non-communicable diseases through prevention and treatment and promote mental health and well-being	3.4.1 Mortality rate attributed to cardiovascular disease, cancer, diabetes or chronic respiratory disease	C030401	Outcome	Outcome
	3.4.2 Suicide mortality rate	C030402	Outcome	Outcome
3.5 Strengthen the prevention and treatment of substance abuse, including narcotic drug abuse and harmful use of alcohol	3.5.1 Coverage of treatment interventions (pharmacological, psychosocial and rehabilitation and aftercare services) for substance use disorders	C030501	Policy/society	Governance: Quality, coverage of social systems
	3.5.2 Harmful use of alcohol, defined according to the national context as alcohol per capita consumption (aged 15 years and older) within a calendar year in litres of pure alcohol	C030502	Ind/HH	Health behaviour
3.6 By 2020, halve the number of global deaths and injuries from road traffic accidents	3.6.1 Death rate due to road traffic injuries	C030601	Outcome	Outcome
3.7 By 2030, ensure universal access to sexual and reproductive health-care services, including for family planning, information and education, and the integration of reproductive health into national strategies and programmes	3.7.1 Proportion of women of reproductive age (aged 15–49 years) who have their need for family planning satisfied with modern methods	C030701	Ind/HH	Use, decision-making in preventative health care
	3.7.2 Adolescent birth rate (aged 10–14 years; aged 15–19 years) per 1,000 women in that age group	C030702	Outcome	Outcome
3.8 Achieve universal health coverage, including financial risk protection, access to quality essential health-care services and access to safe, effective, quality and affordable essential medicines and vaccines for all	3.8.1 Coverage of essential health services (defined as the average coverage of essential services based on tracer interventions that include reproductive, maternal, newborn and child health, infectious diseases, non-communicable diseases and service capacity and access, among the general and the most disadvantaged population)	C030801	Policy/society	Governance: Quality, coverage of social systems
	3.8.2 Proportion of population with large household expenditures on health as a share of total household expenditure or income	C030802	Ind/HH	Poverty (eg crowding, sanitation, expenditures)
3.9 By 2030, substantially reduce the number of deaths and illnesses from hazardous chemicals and air, water and soil pollution and contamination	3.9.1 Mortality rate attributed to household and ambient air pollution	C030901	Outcome	Outcome
	3.9.2 Mortality rate attributed to unsafe water, unsafe sanitation and lack of hygiene (exposure to unsafe Water, Sanitation and Hygiene for All (WASH) services)	C030902	Outcome	Outcome
	3.9.3 Mortality rate attributed to unintentional poisoning	C030903	Outcome	Outcome
3.a Strengthen the implementation of the World Health Organization Framework Convention on Tobacco Control in all countries, as appropriate	3.a.1 Age-standardized prevalence of current tobacco use among persons aged 15 years and older	C030a01	Ind/HH	Health behaviour
3.b Support the research and development of vaccines and medicines for the communicable and non‑communicable diseases that primarily affect developing countries, provide access to affordable essential medicines and vaccines, in accordance with the Doha Declaration on the TRIPS Agreement and Public Health, which affirms the right of developing countries to use to the full the provisions in the Agr…	3.b.1 Proportion of the target population covered by all vaccines included in their national programme	C030b01	Ind/HH	Use, decision-making in preventative health care
	3.b.2 Total net official development assistance to medical research and basic health sectors	C030b02	Policy/society	Economy: International agency, bilateral investment
	3.b.3 Proportion of health facilities that have a core set of relevant essential medicines available and affordable on a sustainable basis	C030b03	Policy/society	Governance: Quality, coverage of social systems
3.c Substantially increase health financing and the recruitment, development, training and retention of the health workforce in developing countries, especially in least developed countries and small island developing States	3.c.1 Health worker density and distribution	C030c01	Policy/society	Governance: Quality, coverage of social systems
3.d Strengthen the capacity of all countries, in particular developing countries, for early warning, risk reduction and management of national and global health risks	3.d.1 International Health Regulations (IHR) capacity and health emergency preparedness	C030d01	Policy/society	Governance: Policies, strategies, management
Goal 4. Ensure inclusive and equitable quality education and promote lifelong learning opportunities for all
4.1 By 2030, ensure that all girls and boys complete free, equitable and quality primary and secondary education leading to relevant and effective learning outcomes	4.1.1 Proportion of children and young people (a) in grades 2/3; (b) at the end of primary; and (c) at the end of lower secondary achieving at least a minimum proficiency level in (i) reading and (ii) mathematics, by sex	C040101	Ind/HH	Education / literacy
4.2 By 2030, ensure that all girls and boys have access to quality early childhood development, care and pre‑primary education so that they are ready for primary education	4.2.1 Proportion of children under 5 years of age who are developmentally on track in health, learning and psychosocial well-being, by sex	C040201	Ind/HH	Education / literacy
	4.2.2 Participation rate in organized learning (one year before the official primary entry age), by sex	C040202	Ind/HH	Education / literacy
4.3 By 2030, ensure equal access for all women and men to affordable and quality technical, vocational and tertiary education, including university	4.3.1 Participation rate of youth and adults in formal and non-formal education and training in the previous 12 months, by sex	C040301	Ind/HH	Education / literacy
4.4 By 2030, substantially increase the number of youth and adults who have relevant skills, including technical and vocational skills, for employment, decent jobs and entrepreneurship	4.4.1 Proportion of youth and adults with information and communications technology (ICT) skills, by type of skill	C040401	Ind/HH	Education / literacy
4.5 By 2030, eliminate gender disparities in education and ensure equal access to all levels of education and vocational training for the vulnerable, including persons with disabilities, indigenous peoples and children in vulnerable situations	4.5.1 Parity indices (female/male, rural/urban, bottom/top wealth quintile and others such as disability status, indigenous peoples and conflict-affected, as data become available) for all education indicators on this list that can be disaggregated	C040501	Ind/HH	Education / literacy
4.6 By 2030, ensure that all youth and a substantial proportion of adults, both men and women, achieve literacy and numeracy	4.6.1 Proportion of population in a given age group achieving at least a fixed level of proficiency in functional (a) literacy and (b) numeracy skills, by sex	C040601	Ind/HH	Education / literacy
4.7 By 2030, ensure that all learners acquire the knowledge and skills needed to promote sustainable development, including, among others, through education for sustainable development and sustainable lifestyles, human rights, gender equality, promotion of a culture of peace and non-violence, global citizenship and appreciation of cultural diversity and of culture’s contribution to sustainable de…	4.7.1 Extent to which (i) global citizenship education and (ii) education for sustainable development, including gender equality and human rights, are mainstreamed at all levels in (a) national education policies; (b) curricula; (c) teacher education; and (d) student assessment	C040701	Policy/society	Governance: Policies, strategies, management
4.a Build and upgrade education facilities that are child, disability and gender sensitive and provide safe, non-violent, inclusive and effective learning environments for all	4.a.1 Proportion of schools with access to (a) electricity; (b) the Internet for pedagogical purposes; (c) computers for pedagogical purposes; (d) adapted infrastructure and materials for students with disabilities; (e) basic drinking water; (f) single-sex basic sanitation facilities; and (g) basic handwashing facilities (as per the WASH indicator definitions)	C040a01	Policy/society	Governance: Quality, coverage of social systems
4.b By 2020, substantially expand globally the number of scholarships available to developing countries, in particular least developed countries, small island developing States and African countries, for enrolment in higher education, including vocational training and information and communications technology, technical, engineering and scientific programmes, in developed countries and other deve…	4.b.1 Volume of official development assistance flows for scholarships by sector and type of study	C040b01	Policy/society	Economy: International agency, bilateral investment
4.c By 2030, substantially increase the supply of qualified teachers, including through international cooperation for teacher training in developing countries, especially least developed countries and small island developing States	4.c.1 Proportion of teachers in: (a) pre-primary; (b) primary; (c) lower secondary; and (d) upper secondary education who have received at least the minimum organized teacher training (e.g. pedagogical training) pre-service or in-service required for teaching at the relevant level in a given country	C040c01	Policy/society	Governance: Quality, coverage of social systems
Goal 5. Achieve gender equality and empower all women and girls
5.1 End all forms of discrimination against all women and girls everywhere	5.1.1 Whether or not legal frameworks are in place to promote, enforce and monitor equality and non‑discrimination on the basis of sex	C050101	Policy/society	Governance: Policies, strategies, management
5.2 Eliminate all forms of violence against all women and girls in the public and private spheres, including trafficking and sexual and other types of exploitation	5.2.1 Proportion of ever-partnered women and girls aged 15 years and older subjected to physical, sexual or psychological violence by a current or former intimate partner in the previous 12 months, by form of violence and by age	C050201	Ind/HH	Violence, insecurity, injustice, social exclusion
	5.2.2 Proportion of women and girls aged 15 years and older subjected to sexual violence by persons other than an intimate partner in the previous 12 months, by age and place of occurrence	C050202	Ind/HH	Violence, insecurity, injustice, social exclusion
5.3 Eliminate all harmful practices, such as child, early and forced marriage and female genital mutilation	5.3.1 Proportion of women aged 20–24 years who were married or in a union before age 15 and before age 18	C050301	Ind/HH	Household demographics, marital status
	5.3.2 Proportion of girls and women aged 15–49 years who have undergone female genital mutilation/cutting, by age	C050302	Ind/HH	Health behaviour
5.4 Recognize and value unpaid care and domestic work through the provision of public services, infrastructure and social protection policies and the promotion of shared responsibility within the household and the family as nationally appropriate	5.4.1 Proportion of time spent on unpaid domestic and care work, by sex, age and location	C050401	Ind/HH	Employment / income
5.5 Ensure women’s full and effective participation and equal opportunities for leadership at all levels of decision-making in political, economic and public life	5.5.1 Proportion of seats held by women in (a) national parliaments and (b) local governments	C050501	Policy/society	Society: Civil engagement, representation
	5.5.2 Proportion of women in managerial positions	C050502	Policy/society	Society: Civil engagement, representation
5.6 Ensure universal access to sexual and reproductive health and reproductive rights as agreed in accordance with the Programme of Action of the International Conference on Population and Development and the Beijing Platform for Action and the outcome documents of their review conferences	5.6.1 Proportion of women aged 15–49 years who make their own informed decisions regarding sexual relations, contraceptive use and reproductive health care	C050601	Ind/HH	Use, decision-making in preventative health care
	5.6.2 Number of countries with laws and regulations that guarantee full and equal access to women and men aged 15 years and older to sexual and reproductive health care, information and education	C050602	Policy/society	Governance: Policies, strategies, management
5.a Undertake reforms to give women equal rights to economic resources, as well as access to ownership and control over land and other forms of property, financial services, inheritance and natural resources, in accordance with national laws	5.a.1 (a) Proportion of total agricultural population with ownership or secure rights over agricultural land, by sex; and (b) share of women among owners or rights-bearers of agricultural land, by type of tenure	C050a01	Ind/HH	Tenure
	5.a.2 Proportion of countries where the legal framework (including customary law) guarantees women’s equal rights to land ownership and/or control	C050a02	Policy/society	Governance: Policies, strategies, management
5.b Enhance the use of enabling technology, in particular information and communications technology, to promote the empowerment of women	5.b.1 Proportion of individuals who own a mobile telephone, by sex	C050b01	Ind/HH	Civil engagement, social capital, telecom use
5.c Adopt and strengthen sound policies and enforceable legislation for the promotion of gender equality and the empowerment of all women and girls at all levels	5.c.1 Proportion of countries with systems to track and make public allocations for gender equality and women’s empowerment	C050c01	Policy/society	Governance: Policies, strategies, management
Goal 6. Ensure availability and sustainable management of water and sanitation for all
6.1 By 2030, achieve universal and equitable access to safe and affordable drinking water for all	6.1.1 Proportion of population using safely managed drinking water services	C060101	Ind/HH	Poverty (eg crowding, sanitation, expenditures)
6.2 By 2030, achieve access to adequate and equitable sanitation and hygiene for all and end open defecation, paying special attention to the needs of women and girls and those in vulnerable situations	6.2.1 Proportion of population using safely managed sanitation services, including a hand-washing facility with soap and water	C060201	Ind/HH	Poverty (eg crowding, sanitation, expenditures)
6.3 By 2030, improve water quality by reducing pollution, eliminating dumping and minimizing release of hazardous chemicals and materials, halving the proportion of untreated wastewater and substantially increasing recycling and safe reuse globally	6.3.1 Proportion of wastewater safely treated	C060301	Policy/society	Governance: Quality, coverage of social systems
	6.3.2 Proportion of bodies of water with good ambient water quality	C060302	Community	Physical: land use change (eg biodiversity loss)
6.4 By 2030, substantially increase water-use efficiency across all sectors and ensure sustainable withdrawals and supply of freshwater to address water scarcity and substantially reduce the number of people suffering from water scarcity	6.4.1 Change in water-use efficiency over time	C060401	Community	Municipal: Water/sanitation quality, coverage
	6.4.2 Level of water stress: freshwater withdrawal as a proportion of available freshwater resources	C060402	Community	Physical: land use change (eg biodiversity loss)
6.5 By 2030, implement integrated water resources management at all levels, including through transboundary cooperation as appropriate	6.5.1 Degree of integrated water resources management implementation (0–100)	C060501	Community	Municipal: Water/sanitation quality, coverage
	6.5.2 Proportion of transboundary basin area with an operational arrangement for water cooperation	C060502	Policy/society	Governance: Policies, strategies, management
6.6 By 2020, protect and restore water-related ecosystems, including mountains, forests, wetlands, rivers, aquifers and lakes	6.6.1 Change in the extent of water-related ecosystems over time	C060601	Community	Physical: land use change (eg biodiversity loss)
6.a By 2030, expand international cooperation and capacity-building support to developing countries in water- and sanitation-related activities and programmes, including water harvesting, desalination, water efficiency, wastewater treatment, recycling and reuse technologies	6.a.1 Amount of water- and sanitation-related official development assistance that is part of a government-coordinated spending plan	C060a01	Policy/society	Economy: Government spending
6.b Support and strengthen the participation of local communities in improving water and sanitation management	6.b.1 Proportion of local administrative units with established and operational policies and procedures for participation of local communities in water and sanitation management	C060b01	Policy/society	Governance: Policies, strategies, management
Goal 7. Ensure access to affordable, reliable, sustainable and modern energy for all
7.1 By 2030, ensure universal access to affordable, reliable and modern energy services	7.1.1 Proportion of population with access to electricity	C070101	Ind/HH	Poverty (eg crowding, sanitation, expenditures)
	7.1.2 Proportion of population with primary reliance on clean fuels and technology	C070102	Ind/HH	Poverty (eg crowding, sanitation, expenditures)
7.2 By 2030, increase substantially the share of renewable energy in the global energy mix	7.2.1 Renewable energy share in the total final energy consumption	C070201	Community	Municipal: Water/sanitation quality, coverage
7.3 By 2030, double the global rate of improvement in energy efficiency	7.3.1 Energy intensity measured in terms of primary energy and GDP	C070301	Policy/society	Economy: Growth rate, GDP, productivity, loss
7.a By 2030, enhance international cooperation to facilitate access to clean energy research and technology, including renewable energy, energy efficiency and advanced and cleaner fossil-fuel technology, and promote investment in energy infrastructure and clean energy technology	7.a.1 International financial flows to developing countries in support of clean energy research and development and renewable energy production, including in hybrid systems	C070a01	Policy/society	Economy: International agency, bilateral investment
7.b By 2030, expand infrastructure and upgrade technology for supplying modern and sustainable energy services for all in developing countries, in particular least developed countries, small island developing States and landlocked developing countries, in accordance with their respective programmes of support	7.b.1 Investments in energy efficiency as a proportion of GDP and the amount of foreign direct investment in financial transfer for infrastructure and technology to sustainable development services	C070b01	Policy/society	Economy: Growth rate, GDP, productivity, loss
Goal 8. Promote sustained, inclusive and sustainable economic growth, full and productive employment and decent work for all
8.1 Sustain per capita economic growth in accordance with national circumstances and, in particular, at least 7 per cent gross domestic product growth per annum in the least developed countries	8.1.1 Annual growth rate of real GDP per capita	C080101	Policy/society	Economy: Growth rate, GDP, productivity, loss
8.2 Achieve higher levels of economic productivity through diversification, technological upgrading and innovation, including through a focus on high-value added and labour-intensive sectors	8.2.1 Annual growth rate of real GDP per employed person	C080201	Policy/society	Economy: Growth rate, GDP, productivity, loss
8.3 Promote development-oriented policies that support productive activities, decent job creation, entrepreneurship, creativity and innovation, and encourage the formalization and growth of micro-, small- and medium-sized enterprises, including through access to financial services	8.3.1 Proportion of informal employment in non‑agriculture employment, by sex	C080301	Ind/HH	Employment / income
8.4 Improve progressively, through 2030, global resource efficiency in consumption and production and endeavour to decouple economic growth from environmental degradation, in accordance with the 10‑Year Framework of Programmes on Sustainable Consumption and Production, with developed countries taking the lead	8.4.1 Material footprint, material footprint per capita, and material footprint per GDP	C200202	Community	Buildings: Built landscape type, coverage
	8.4.2 Domestic material consumption, domestic material consumption per capita, and domestic material consumption per GDP	C200203	Policy/society	Economy: Growth rate, GDP, productivity, loss
8.5 By 2030, achieve full and productive employment and decent work for all women and men, including for young people and persons with disabilities, and equal pay for work of equal value	8.5.1 Average hourly earnings of female and male employees, by occupation, age and persons with disabilities	C080501	Ind/HH	Employment / income
	8.5.2 Unemployment rate, by sex, age and persons with disabilities	C080502	Ind/HH	Employment / income
8.6 By 2020, substantially reduce the proportion of youth not in employment, education or training	8.6.1 Proportion of youth (aged 15–24 years) not in education, employment or training	C080601	Ind/HH	Employment / income
8.7 Take immediate and effective measures to eradicate forced labour, end modern slavery and human trafficking and secure the prohibition and elimination of the worst forms of child labour, including recruitment and use of child soldiers, and by 2025 end child labour in all its forms	8.7.1 Proportion and number of children aged 5–17 years engaged in child labour, by sex and age	C080701	Ind/HH	Employment / income
8.8 Protect labour rights and promote safe and secure working environments for all workers, including migrant workers, in particular women migrants, and those in precarious employment	8.8.1 Frequency rates of fatal and non-fatal occupational injuries, by sex and migrant status	C080801	Outcome	Outcome
	8.8.2 Level of national compliance with labour rights (freedom of association and collective bargaining) based on International Labour Organization (ILO) textual sources and national legislation, by sex and migrant status	C080802	Policy/society	Governance: Policies, strategies, management
8.9 By 2030, devise and implement policies to promote sustainable tourism that creates jobs and promotes local culture and products	8.9.1 Tourism direct GDP as a proportion of total GDP and in growth rate	C080901	Policy/society	Economy: Growth rate, GDP, productivity, loss
	8.9.2 Proportion of jobs in sustainable tourism industries out of total tourism jobs	C080902	Policy/society	Economy: Growth rate, GDP, productivity, loss
8.10 Strengthen the capacity of domestic financial institutions to encourage and expand access to banking, insurance and financial services for all	8.10.1 (a) Number of commercial bank branches per 100,000 adults and (b) number of automated teller machines (ATMs) per 100,000 adults	C081001	Policy/society	Economy: Subsidy, savings, loan programmes
	8.10.2 Proportion of adults (15 years and older) with an account at a bank or other financial institution or with a mobile-money-service provider	C081002	Ind/HH	Use of savings, banking, insurance programs
8.a Increase Aid for Trade support for developing countries, in particular least developed countries, including through the Enhanced Integrated Framework for Trade-related Technical Assistance to Least Developed Countries	8.a.1 Aid for Trade commitments and disbursements	C080a01	Policy/society	Economy: International agency, bilateral investment
8.b By 2020, develop and operationalize a global strategy for youth employment and implement the Global Jobs Pact of the International Labour Organization	8.b.1 Existence of a developed and operationalized national strategy for youth employment, as a distinct strategy or as part of a national employment strategy	C080b01	Policy/society	Governance: Policies, strategies, management
Goal 9. Build resilient infrastructure, promote inclusive and sustainable industrialization and foster innovation
9.1 Develop quality, reliable, sustainable and resilient infrastructure, including regional and transborder infrastructure, to support economic development and human well-being, with a focus on affordable and equitable access for all	9.1.1 Proportion of the rural population who live within 2 km of an all-season road	C090101	Ind/HH	Geographic access
	9.1.2 Passenger and freight volumes, by mode of transport	C090102	Policy/society	Economy: Growth rate, GDP, productivity, loss
9.2 Promote inclusive and sustainable industrialization and, by 2030, significantly raise industry’s share of employment and gross domestic product, in line with national circumstances, and double its share in least developed countries	9.2.1 Manufacturing value added as a proportion of GDP and per capita	C090201	Policy/society	Economy: Growth rate, GDP, productivity, loss
	9.2.2 Manufacturing employment as a proportion of total employment	C090202	Policy/society	Economy: Growth rate, GDP, productivity, loss
9.3 Increase the access of small-scale industrial and other enterprises, in particular in developing countries, to financial services, including affordable credit, and their integration into value chains and markets	9.3.1 Proportion of small-scale industries in total industry value added	C090301	Policy/society	Economy: Growth rate, GDP, productivity, loss
	9.3.2 Proportion of small-scale industries with a loan or line of credit	C090302	Policy/society	Economy: Growth rate, GDP, productivity, loss
9.4 By 2030, upgrade infrastructure and retrofit industries to make them sustainable, with increased resource-use efficiency and greater adoption of clean and environmentally sound technologies and industrial processes, with all countries taking action in accordance with their respective capabilities	9.4.1 CO2 emission per unit of value added	C090401	Community	Pollution: Air, Noise, Odour
9.5 Enhance scientific research, upgrade the technological capabilities of industrial sectors in all countries, in particular developing countries, including, by 2030, encouraging innovation and substantially increasing the number of research and development workers per 1 million people and public and private research and development spending	9.5.1 Research and development expenditure as a proportion of GDP	C090501	Policy/society	Economy: Growth rate, GDP, productivity, loss
	9.5.2 Researchers (in full-time equivalent) per million inhabitants	C090502	Policy/society	Economy: Growth rate, GDP, productivity, loss
9.a Facilitate sustainable and resilient infrastructure development in developing countries through enhanced financial, technological and technical support to African countries, least developed countries, landlocked developing countries and small island developing States	9.a.1 Total official international support (official development assistance plus other official flows) to infrastructure	C090a01	Policy/society	Economy: International agency, bilateral investment
9.b Support domestic technology development, research and innovation in developing countries, including by ensuring a conducive policy environment for, inter alia, industrial diversification and value addition to commodities	9.b.1 Proportion of medium and high-tech industry value added in total value added	C090b01	Policy/society	Economy: Growth rate, GDP, productivity, loss
9.c Significantly increase access to information and communications technology and strive to provide universal and affordable access to the Internet in least developed countries by 2020	9.c.1 Proportion of population covered by a mobile network, by technology	C090c01	Community	Municipal: Energy, telecom quality, coverage
Goal 10. Reduce inequality within and among countries
10.1 By 2030, progressively achieve and sustain income growth of the bottom 40 per cent of the population at a rate higher than the national average	10.1.1 Growth rates of household expenditure or income per capita among the bottom 40 per cent of the population and the total population	C100101	Ind/HH	Employment / income
10.2 By 2030, empower and promote the social, economic and political inclusion of all, irrespective of age, sex, disability, race, ethnicity, origin, religion or economic or other status	10.2.1 Proportion of people living below 50 per cent of median income, by sex, age and persons with disabilities	C100201	Ind/HH	Employment / income
10.3 Ensure equal opportunity and reduce inequalities of outcome, including by eliminating discriminatory laws, policies and practices and promoting appropriate legislation, policies and action in this regard	10.3.1 Proportion of population reporting having personally felt discriminated against or harassed in the previous 12 months on the basis of a ground of discrimination prohibited under international human rights law	C200204	Ind/HH	Violence, insecurity, injustice, social exclusion
10.4 Adopt policies, especially fiscal, wage and social protection policies, and progressively achieve greater equality	10.4.1 Labour share of GDP, comprising wages and social protection transfers	C100401	Policy/society	Economy: Growth rate, GDP, productivity, loss
10.5 Improve the regulation and monitoring of global financial markets and institutions and strengthen the implementation of such regulations	10.5.1 Financial Soundness Indicators	C100501	Policy/society	Governance: Policies, strategies, management
10.6 Ensure enhanced representation and voice for developing countries in decision-making in global international economic and financial institutions in order to deliver more effective, credible, accountable and legitimate institutions	10.6.1 Proportion of members and voting rights of developing countries in international organizations	C200205	Policy/society	Society: Civil engagement, representation
10.7 Facilitate orderly, safe, regular and responsible migration and mobility of people, including through the implementation of planned and well-managed migration policies	10.7.1 Recruitment cost borne by employee as a proportion of yearly income earned in country of destination	C100701	Ind/HH	Employment / income
	10.7.2 Number of countries that have implemented well-managed migration policies	C100702	Policy/society	Governance: Policies, strategies, management
10.a Implement the principle of special and differential treatment for developing countries, in particular least developed countries, in accordance with World Trade Organization agreements	10.a.1 Proportion of tariff lines applied to imports from least developed countries and developing countries with zero-tariff	C100a01	Policy/society	Governance: Policies, strategies, management
10.b Encourage official development assistance and financial flows, including foreign direct investment, to States where the need is greatest, in particular least developed countries, African countries, small island developing States and landlocked developing countries, in accordance with their national plans and programmes	10.b.1 Total resource flows for development, by recipient and donor countries and type of flow (e.g. official development assistance, foreign direct investment and other flows)	C100b01	Policy/society	Economy: International agency, bilateral investment
10.c By 2030, reduce to less than 3 per cent the transaction costs of migrant remittances and eliminate remittance corridors with costs higher than 5 per cent	10.c.1 Remittance costs as a proportion of the amount remitted	C100c01	Policy/society	Governance: Policies, strategies, management
Goal 11. Make cities and human settlements inclusive, safe, resilient and sustainable
11.1 By 2030, ensure access for all to adequate, safe and affordable housing and basic services and upgrade slums	11.1.1 Proportion of urban population living in slums, informal settlements or inadequate housing	C110101	Ind/HH	Poverty (eg crowding, sanitation, expenditures)
11.2 By 2030, provide access to safe, affordable, accessible and sustainable transport systems for all, improving road safety, notably by expanding public transport, with special attention to the needs of those in vulnerable situations, women, children, persons with disabilities and older persons	11.2.1 Proportion of population that has convenient access to public transport, by sex, age and persons with disabilities	C110201	Ind/HH	Geographic access
11.3 By 2030, enhance inclusive and sustainable urbanization and capacity for participatory, integrated and sustainable human settlement planning and management in all countries	11.3.1 Ratio of land consumption rate to population growth rate	C110301	Community	Population: Growth
	11.3.2 Proportion of cities with a direct participation structure of civil society in urban planning and management that operate regularly and democratically	C110302	Policy/society	Society: Civil engagement, representation
11.4 Strengthen efforts to protect and safeguard the world’s cultural and natural heritage	11.4.1 Total expenditure (public and private) per capita spent on the preservation, protection and conservation of all cultural and natural heritage, by type of heritage (cultural, natural, mixed and World Heritage Centre designation), level of government (national, regional and local/municipal), type of expenditure (operating expenditure/investment) and type of private funding (donations in kind…	C110401	Community	Society: Public art, cultural displays, seed banks
11.5 By 2030, significantly reduce the number of deaths and the number of people affected and substantially decrease the direct economic losses relative to global gross domestic product caused by disasters, including water-related disasters, with a focus on protecting the poor and people in vulnerable situations	11.5.1 Number of deaths, missing persons and directly affected persons attributed to disasters per 100,000 population	C200303	Outcome	Outcome
	11.5.2 Direct economic loss in relation to global GDP, damage to critical infrastructure and number of disruptions to basic services, attributed to disasters	C110502	Policy/society	Economy: Growth rate, GDP, productivity, loss
11.6 By 2030, reduce the adverse per capita environmental impact of cities, including by paying special attention to air quality and municipal and other waste management	11.6.1 Proportion of urban solid waste regularly collected and with adequate final discharge out of total urban solid waste generated, by cities	C110601	Community	Municipal: Waste system quality, coverage
	11.6.2 Annual mean levels of fine particulate matter (e.g. PM2.5 and PM10) in cities (population weighted)	C110602	Community	Pollution: Air, Noise, Odour
11.7 By 2030, provide universal access to safe, inclusive and accessible, green and public spaces, in particular for women and children, older persons and persons with disabilities	11.7.1 Average share of the built-up area of cities that is open space for public use for all, by sex, age and persons with disabilities	C110701	Community	Physical: Green/recreation space type, coverage
	11.7.2 Proportion of persons victim of physical or sexual harassment, by sex, age, disability status and place of occurrence, in the previous 12 months	C110702	Community	Safety: Crime rates, police patrol, bribery
11.a Support positive economic, social and environmental links between urban, peri-urban and rural areas by strengthening national and regional development planning	11.a.1 Proportion of population living in cities that implement urban and regional development plans integrating population projections and resource needs, by size of city	C110a01	Policy/society	Governance: Policies, strategies, management
11.b By 2020, substantially increase the number of cities and human settlements adopting and implementing integrated policies and plans towards inclusion, resource efficiency, mitigation and adaptation to climate change, resilience to disasters, and develop and implement, in line with the Sendai Framework for Disaster Risk Reduction 2015–2030, holistic disaster risk management at all levels	11.b.1 Number of countries that adopt and implement national disaster risk reduction strategies in line with the Sendai Framework for Disaster Risk Reduction 2015–2030	C200304	Policy/society	Governance: Policies, strategies, management
	11.b.2 Proportion of local governments that adopt and implement local disaster risk reduction strategies in line with national disaster risk reduction strategies	C200305	Policy/society	Governance: Policies, strategies, management
11.c Support least developed countries, including through financial and technical assistance, in building sustainable and resilient buildings utilizing local materials	11.c.1 Proportion of financial support to the least developed countries that is allocated to the construction and retrofitting of sustainable, resilient and resource-efficient buildings utilizing local materials	C110c01	Policy/society	Economy: International agency, bilateral investment
Goal 12. Ensure sustainable consumption and production patterns
12.1 Implement the 10‑Year Framework of Programmes on Sustainable Consumption and Production Patterns, all countries taking action, with developed countries taking the lead, taking into account the development and capabilities of developing countries	12.1.1 Number of countries with sustainable consumption and production (SCP) national action plans or SCP mainstreamed as a priority or a target into national policies	C120101	Policy/society	Governance: Policies, strategies, management
12.2 By 2030, achieve the sustainable management and efficient use of natural resources	12.2.1 Material footprint, material footprint per capita, and material footprint per GDP	C200202	Community	Buildings: Built landscape type, coverage
	12.2.2 Domestic material consumption, domestic material consumption per capita, and domestic material consumption per GDP	C200203	Policy/society	Economy: Growth rate, GDP, productivity, loss
12.3 By 2030, halve per capita global food waste at the retail and consumer levels and reduce food losses along production and supply chains, including post-harvest losses	12.3.1 Global food loss index	C120301	Policy/society	Economy: Growth rate, GDP, productivity, loss
12.4 By 2020, achieve the environmentally sound management of chemicals and all wastes throughout their life cycle, in accordance with agreed international frameworks, and significantly reduce their release to air, water and soil in order to minimize their adverse impacts on human health and the environment	12.4.1 Number of parties to international multilateral environmental agreements on hazardous waste, and other chemicals that meet their commitments and obligations in transmitting information as required by each relevant agreement	C120401	Policy/society	Governance: Policies, strategies, management
	12.4.2 Hazardous waste generated per capita and proportion of hazardous waste treated, by type of treatment	C120402	Community	Municipal: Waste system quality, coverage
12.5 By 2030, substantially reduce waste generation through prevention, reduction, recycling and reuse	12.5.1 National recycling rate, tons of material recycled	C120501	Community	Municipal: Waste system quality, coverage
12.6 Encourage companies, especially large and transnational companies, to adopt sustainable practices and to integrate sustainability information into their reporting cycle	12.6.1 Number of companies publishing sustainability reports	C120601	Policy/society	Governance: Policies, strategies, management
12.7 Promote public procurement practices that are sustainable, in accordance with national policies and priorities	12.7.1 Number of countries implementing sustainable public procurement policies and action plans	C120701	Policy/society	Governance: Policies, strategies, management
12.8 By 2030, ensure that people everywhere have the relevant information and awareness for sustainable development and lifestyles in harmony with nature	12.8.1 Extent to which (i) global citizenship education and (ii) education for sustainable development (including climate change education) are mainstreamed in (a) national education policies; (b) curricula; (c) teacher education; and (d) student assessment	C120801	Policy/society	Governance: Policies, strategies, management
12.a Support developing countries to strengthen their scientific and technological capacity to move towards more sustainable patterns of consumption and production	12.a.1 Amount of support to developing countries on research and development for sustainable consumption and production and environmentally sound technologies	C120a01	Policy/society	Economy: International agency, bilateral investment
12.b Develop and implement tools to monitor sustainable development impacts for sustainable tourism that creates jobs and promotes local culture and products	12.b.1 Number of sustainable tourism strategies or policies and implemented action plans with agreed monitoring and evaluation tools	C120b01	Policy/society	Governance: Policies, strategies, management
12.c Rationalize inefficient fossil-fuel subsidies that encourage wasteful consumption by removing market distortions, in accordance with national circumstances, including by restructuring taxation and phasing out those harmful subsidies, where they exist, to reflect their environmental impacts, taking fully into account the specific needs and conditions of developing countries and minimizing the…	12.c.1 Amount of fossil-fuel subsidies per unit of GDP (production and consumption) and as a proportion of total national expenditure on fossil fuels	C120c01	Policy/society	Economy: Subsidy, savings, loan programmes
Goal 13. Take urgent action to combat climate change and its impacts2
13.1 Strengthen resilience and adaptive capacity to climate-related hazards and natural disasters in all countries	13.1.1 Number of deaths, missing persons and directly affected persons attributed to disasters per 100,000 population	C200303	Outcome	Outcome
	13.1.2 Number of countries that adopt and implement national disaster risk reduction strategies in line with the Sendai Framework for Disaster Risk Reduction 2015–2030	C200304	Policy/society	Governance: Policies, strategies, management
	13.1.3 Proportion of local governments that adopt and implement local disaster risk reduction strategies in line with national disaster risk reduction strategies	C200305	Policy/society	Governance: Policies, strategies, management
13.2 Integrate climate change measures into national policies, strategies and planning	13.2.1 Number of countries that have communicated the establishment or operationalization of an integrated policy/strategy/plan which increases their ability to adapt to the adverse impacts of climate change, and foster climate resilience and low greenhouse gas emissions development in a manner that does not threaten food production (including a national adaptation plan, nationally determined con…	C130201	Policy/society	Governance: Policies, strategies, management
13.3 Improve education, awareness-raising and human and institutional capacity on climate change mitigation, adaptation, impact reduction and early warning	13.3.1 Number of countries that have integrated mitigation, adaptation, impact reduction and early warning into primary, secondary and tertiary curricula	C130301	Policy/society	Governance: Policies, strategies, management
	13.3.2 Number of countries that have communicated the strengthening of institutional, systemic and individual capacity-building to implement adaptation, mitigation and technology transfer, and development actions	C130302	Policy/society	Governance: Policies, strategies, management
13.a Implement the commitment undertaken by developed-country parties to the United Nations Framework Convention on Climate Change to a goal of mobilizing jointly $100 billion annually by 2020 from all sources to address the needs of developing countries in the context of meaningful mitigation actions and transparency on implementation and fully operationalize the Green Climate Fund through its c…	13.a.1 Mobilized amount of United States dollars per year between 2020 and 2025 accountable towards the $100 billion commitment	C130a01	Policy/society	Governance: Policies, strategies, management
13.b Promote mechanisms for raising capacity for effective climate change-related planning and management in least developed countries and small island developing States, including focusing on women, youth and local and marginalized communities	13.b.1 Number of least developed countries and small island developing States that are receiving specialized support, and amount of support, including finance, technology and capacity-building, for mechanisms for raising capacities for effective climate change-related planning and management, including focusing on women, youth and local and marginalized communities	C130b01	Policy/society	Economy: International agency, bilateral investment
Goal 14. Conserve and sustainably use the oceans, seas and marine resources for sustainable development
14.1 By 2025, prevent and significantly reduce marine pollution of all kinds, in particular from land-based activities, including marine debris and nutrient pollution	14.1.1 Index of coastal eutrophication and floating plastic debris density	C140101	Community	Physical: Environmental risk (eg flooding, slopes)
14.2 By 2020, sustainably manage and protect marine and coastal ecosystems to avoid significant adverse impacts, including by strengthening their resilience, and take action for their restoration in order to achieve healthy and productive oceans	14.2.1 Proportion of national exclusive economic zones managed using ecosystem-based approaches	C140201	Policy/society	Governance: Policies, strategies, management
14.3 Minimize and address the impacts of ocean acidification, including through enhanced scientific cooperation at all levels	14.3.1 Average marine acidity (pH) measured at agreed suite of representative sampling stations	C140301	Community	Physical: Environmental risk (eg flooding, slopes)
14.4 By 2020, effectively regulate harvesting and end overfishing, illegal, unreported and unregulated fishing and destructive fishing practices and implement science-based management plans, in order to restore fish stocks in the shortest time feasible, at least to levels that can produce maximum sustainable yield as determined by their biological characteristics	14.4.1 Proportion of fish stocks within biologically sustainable levels	C140401	Community	Physical: land use change (eg biodiversity loss)
14.5 By 2020, conserve at least 10 per cent of coastal and marine areas, consistent with national and international law and based on the best available scientific information	14.5.1 Coverage of protected areas in relation to marine areas	C140501	Policy/society	Governance: Policies, strategies, management
14.6 By 2020, prohibit certain forms of fisheries subsidies which contribute to overcapacity and overfishing, eliminate subsidies that contribute to illegal, unreported and unregulated fishing and refrain from introducing new such subsidies, recognizing that appropriate and effective special and differential treatment for developing and least developed countries should be an integral part of the …	14.6.1 Progress by countries in the degree of implementation of international instruments aiming to combat illegal, unreported and unregulated fishing	C140601	Policy/society	Governance: Policies, strategies, management
14.7 By 2030, increase the economic benefits to small island developing States and least developed countries from the sustainable use of marine resources, including through sustainable management of fisheries, aquaculture and tourism	14.7.1 Sustainable fisheries as a proportion of GDP in small island developing States, least developed countries and all countries	C140701	Policy/society	Economy: Growth rate, GDP, productivity, loss
14.a Increase scientific knowledge, develop research capacity and transfer marine technology, taking into account the Intergovernmental Oceanographic Commission Criteria and Guidelines on the Transfer of Marine Technology, in order to improve ocean health and to enhance the contribution of marine biodiversity to the development of developing countries, in particular small island developing States…	14.a.1 Proportion of total research budget allocated to research in the field of marine technology	C140a01	Policy/society	Economy: Government spending
14.b Provide access for small-scale artisanal fishers to marine resources and markets	14.b.1 Progress by countries in the degree of application of a legal/regulatory/policy/institutional framework which recognizes and protects access rights for small-scale fisheries	C140b01	Policy/society	Governance: Policies, strategies, management
14.c Enhance the conservation and sustainable use of oceans and their resources by implementing international law as reflected in the United Nations Convention on the Law of the Sea, which provides the legal framework for the conservation and sustainable use of oceans and their resources, as recalled in paragraph 158 of “The future we want”	14.c.1 Number of countries making progress in ratifying, accepting and implementing through legal, policy and institutional frameworks, ocean-related instruments that implement international law, as reflected in the United Nations Convention on the Law of the Sea, for the conservation and sustainable use of the oceans and their resources	C140c01	Policy/society	Governance: Policies, strategies, management
Goal 15. Protect, restore and promote sustainable use of terrestrial ecosystems, sustainably manage forests, combat desertification, and halt and reverse land degradation and halt biodiversity loss
15.1 By 2020, ensure the conservation, restoration and sustainable use of terrestrial and inland freshwater ecosystems and their services, in particular forests, wetlands, mountains and drylands, in line with obligations under international agreements	15.1.1 Forest area as a proportion of total land area	C150101	Community	Physical: Green/recreation space type, coverage
	15.1.2 Proportion of important sites for terrestrial and freshwater biodiversity that are covered by protected areas, by ecosystem type	C150102	Policy/society	Governance: Policies, strategies, management
15.2 By 2020, promote the implementation of sustainable management of all types of forests, halt deforestation, restore degraded forests and substantially increase afforestation and reforestation globally	15.2.1 Progress towards sustainable forest management	C150201	Policy/society	Governance: Policies, strategies, management
15.3 By 2030, combat desertification, restore degraded land and soil, including land affected by desertification, drought and floods, and strive to achieve a land degradation-neutral world	15.3.1 Proportion of land that is degraded over total land area	C150301	Community	Physical: Environmental risk (eg flooding, slopes)
15.4 By 2030, ensure the conservation of mountain ecosystems, including their biodiversity, in order to enhance their capacity to provide benefits that are essential for sustainable development	15.4.1 Coverage by protected areas of important sites for mountain biodiversity	C150401	Community	Physical: land use change (eg biodiversity loss)
	15.4.2 Mountain Green Cover Index	C150402	Community	Physical: Green/recreation space type, coverage
15.5 Take urgent and significant action to reduce the degradation of natural habitats, halt the loss of biodiversity and, by 2020, protect and prevent the extinction of threatened species	15.5.1 Red List Index	C150501	Community	Physical: land use change (eg biodiversity loss)
15.6 Promote fair and equitable sharing of the benefits arising from the utilization of genetic resources and promote appropriate access to such resources, as internationally agreed	15.6.1 Number of countries that have adopted legislative, administrative and policy frameworks to ensure fair and equitable sharing of benefits	C150601	Policy/society	Governance: Policies, strategies, management
15.7 Take urgent action to end poaching and trafficking of protected species of flora and fauna and address both demand and supply of illegal wildlife products	15.7.1 Proportion of traded wildlife that was poached or illicitly trafficked	C200206	Community	Physical: land use change (eg biodiversity loss)
15.8 By 2020, introduce measures to prevent the introduction and significantly reduce the impact of invasive alien species on land and water ecosystems and control or eradicate the priority species	15.8.1 Proportion of countries adopting relevant national legislation and adequately resourcing the prevention or control of invasive alien species	C150801	Policy/society	Governance: Policies, strategies, management
15.9 By 2020, integrate ecosystem and biodiversity values into national and local planning, development processes, poverty reduction strategies and accounts	15.9.1 Progress towards national targets established in accordance with Aichi Biodiversity Target 2 of the Strategic Plan for Biodiversity 2011–2020	C150901	Policy/society	Governance: Policies, strategies, management
15.a Mobilize and significantly increase financial resources from all sources to conserve and sustainably use biodiversity and ecosystems	15.a.1 Official development assistance and public expenditure on conservation and sustainable use of biodiversity and ecosystems	C200207	Policy/society	Economy: Government spending
15.b Mobilize significant resources from all sources and at all levels to finance sustainable forest management and provide adequate incentives to developing countries to advance such management, including for conservation and reforestation	15.b.1 Official development assistance and public expenditure on conservation and sustainable use of biodiversity and ecosystems	C200207	Policy/society	Economy: International agency, bilateral investment
15.c Enhance global support for efforts to combat poaching and trafficking of protected species, including by increasing the capacity of local communities to pursue sustainable livelihood opportunities	15.c.1 Proportion of traded wildlife that was poached or illicitly trafficked	C200206	Community	Physical: land use change (eg biodiversity loss)
Goal 16. Promote peaceful and inclusive societies for sustainable development, provide access to justice for all and build effective, accountable and inclusive institutions at all levels
16.1 Significantly reduce all forms of violence and related death rates everywhere	16.1.1 Number of victims of intentional homicide per 100,000 population, by sex and age	C160101	Outcome	Outcome
	16.1.2 Conflict-related deaths per 100,000 population, by sex, age and cause	C160102	Outcome	Outcome
	16.1.3 Proportion of population subjected to physical, psychological or sexual violence in the previous 12 months	C160103	Ind/HH	Violence, insecurity, injustice, social exclusion
	16.1.4 Proportion of population that feel safe walking alone around the area they live	C160104	Ind/HH	Violence, insecurity, injustice, social exclusion
16.2 End abuse, exploitation, trafficking and all forms of violence against and torture of children	16.2.1 Proportion of children aged 1–17 years who experienced any physical punishment and/or psychological aggression by caregivers in the past month	C160201	Ind/HH	Violence, insecurity, injustice, social exclusion
	16.2.2 Number of victims of human trafficking per 100,000 population, by sex, age and form of exploitation	C160202	Ind/HH	Violence, insecurity, injustice, social exclusion
	16.2.3 Proportion of young women and men aged 18–29 years who experienced sexual violence by age 18	C160203	Ind/HH	Violence, insecurity, injustice, social exclusion
16.3 Promote the rule of law at the national and international levels and ensure equal access to justice for all	16.3.1 Proportion of victims of violence in the previous 12 months who reported their victimization to competent authorities or other officially recognized conflict resolution mechanisms	C160301	Ind/HH	Violence, insecurity, injustice, social exclusion
	16.3.2 Unsentenced detainees as a proportion of overall prison population	C160302	Ind/HH	Violence, insecurity, injustice, social exclusion
16.4 By 2030, significantly reduce illicit financial and arms flows, strengthen the recovery and return of stolen assets and combat all forms of organized crime	16.4.1 Total value of inward and outward illicit financial flows (in current United States dollars)	C160401	Policy/society	Economy: Growth rate, GDP, productivity, loss
	16.4.2 Proportion of seized, found or surrendered arms whose illicit origin or context has been traced or established by a competent authority in line with international instruments	C160402	Policy/society	Economy: Growth rate, GDP, productivity, loss
16.5 Substantially reduce corruption and bribery in all their forms	16.5.1 Proportion of persons who had at least one contact with a public official and who paid a bribe to a public official, or were asked for a bribe by those public officials, during the previous 12 months	C160501	Community	Safety: Crime rates, police patrol, bribery
	16.5.2 Proportion of businesses that had at least one contact with a public official and that paid a bribe to a public official, or were asked for a bribe by those public officials during the previous 12 months	C160502	Community	Safety: Crime rates, police patrol, bribery
16.6 Develop effective, accountable and transparent institutions at all levels	16.6.1 Primary government expenditures as a proportion of original approved budget, by sector (or by budget codes or similar)	C160601	Policy/society	Economy: Government spending
	16.6.2 Proportion of population satisfied with their last experience of public services	C160602	Ind/HH	Violence, insecurity, injustice, social exclusion
16.7 Ensure responsive, inclusive, participatory and representative decision-making at all levels	16.7.1 Proportions of positions (by sex, age, persons with disabilities and population groups) in public institutions (national and local legislatures, public service, and judiciary) compared to national distributions	C160701	Ind/HH	Civil engagement, social capital, telecom use
	16.7.2 Proportion of population who believe decision-making is inclusive and responsive, by sex, age, disability and population group	C160702	Ind/HH	Civil engagement, social capital, telecom use
16.8 Broaden and strengthen the participation of developing countries in the institutions of global governance	16.8.1 Proportion of members and voting rights of developing countries in international organizations	C200205	Ind/HH	Violence, insecurity, injustice, social exclusion
16.9 By 2030, provide legal identity for all, including birth registration	16.9.1 Proportion of children under 5 years of age whose births have been registered with a civil authority, by age	C160901	Ind/HH	Civil engagement, social capital, telecom use
16.10 Ensure public access to information and protect fundamental freedoms, in accordance with national legislation and international agreements	16.10.1 Number of verified cases of killing, kidnapping, enforced disappearance, arbitrary detention and torture of journalists, associated media personnel, trade unionists and human rights advocates in the previous 12 months	C161001	Ind/HH	Violence, insecurity, injustice, social exclusion
	16.10.2 Number of countries that adopt and implement constitutional, statutory and/or policy guarantees for public access to information	C161002	Policy/society	Governance: Policies, strategies, management
16.a Strengthen relevant national institutions, including through international cooperation, for building capacity at all levels, in particular in developing countries, to prevent violence and combat terrorism and crime	16.a.1 Existence of independent national human rights institutions in compliance with the Paris Principles	C160a01	Policy/society	Society: Civil engagement, representation
16.b Promote and enforce non-discriminatory laws and policies for sustainable development	16.b.1 Proportion of population reporting having personally felt discriminated against or harassed in the previous 12 months on the basis of a ground of discrimination prohibited under international human rights law	C200204	Ind/HH	Violence, insecurity, injustice, social exclusion
Goal 17. Strengthen the means of implementation and revitalize the Global Partnership for Sustainable Development
Finance
17.1 Strengthen domestic resource mobilization, including through international support to developing countries, to improve domestic capacity for tax and other revenue collection	17.1.1 Total government revenue as a proportion of GDP, by source	C170101	Policy/society	Economy: Growth rate, GDP, productivity, loss
	17.1.2 Proportion of domestic budget funded by domestic taxes	C170102	Policy/society	Economy: Growth rate, GDP, productivity, loss
17.2 Developed countries to implement fully their official development assistance commitments, including the commitment by many developed countries to achieve the target of 0.7 per cent of gross national income for official development assistance (ODA/GNI) to developing countries and 0.15 to 0.20 per cent of ODA/GNI to least developed countries; ODA providers are encouraged to consider setting a …	17.2.1 Net official development assistance, total and to least developed countries, as a proportion of the Organization for Economic Cooperation and Development (OECD) Development Assistance Committee donors’ gross national income (GNI)	C170201	Policy/society	Economy: International agency, bilateral investment
17.3 Mobilize additional financial resources for developing countries from multiple sources	17.3.1 Foreign direct investment (FDI), official development assistance and South-South cooperation as a proportion of total domestic budget	C170301	Policy/society	Economy: International agency, bilateral investment
	17.3.2 Volume of remittances (in United States dollars) as a proportion of total GDP	C170302	Policy/society	Economy: Growth rate, GDP, productivity, loss
17.4 Assist developing countries in attaining long-term debt sustainability through coordinated policies aimed at fostering debt financing, debt relief and debt restructuring, as appropriate, and address the external debt of highly indebted poor countries to reduce debt distress	17.4.1 Debt service as a proportion of exports of goods and services	C170401	Policy/society	Economy: International agency, bilateral investment
17.5 Adopt and implement investment promotion regimes for least developed countries	17.5.1 Number of countries that adopt and implement investment promotion regimes for least developed countries	C170501	Policy/society	Economy: International agency, bilateral investment
Technology
17.6 Enhance North-South, South-South and triangular regional and international cooperation on and access to science, technology and innovation and enhance knowledge-sharing on mutually agreed terms, including through improved coordination among existing mechanisms, in particular at the United Nations level, and through a global technology facilitation mechanism	17.6.1 Number of science and/or technology cooperation agreements and programmes between countries, by type of cooperation	C170601	Policy/society	Economy: International agency, bilateral investment
	17.6.2 Fixed Internet broadband subscriptions per 100 inhabitants, by speed	C170602	Community	Municipal: Energy, telecom quality, coverage
17.7 Promote the development, transfer, dissemination and diffusion of environmentally sound technologies to developing countries on favourable terms, including on concessional and preferential terms, as mutually agreed	17.7.1 Total amount of approved funding for developing countries to promote the development, transfer, dissemination and diffusion of environmentally sound technologies	C170701	Policy/society	Economy: International agency, bilateral investment
17.8 Fully operationalize the technology bank and science, technology and innovation capacity-building mechanism for least developed countries by 2017 and enhance the use of enabling technology, in particular information and communications technology	17.8.1 Proportion of individuals using the Internet	C170801	Ind/HH	Civil engagement, social capital, telecom use
Capacity-building
17.9 Enhance international support for implementing effective and targeted capacity-building in developing countries to support national plans to implement all the Sustainable Development Goals, including through North-South, South-South and triangular cooperation	17.9.1 Dollar value of financial and technical assistance (including through North-South, South‑South and triangular cooperation) committed to developing countries	C170901	Policy/society	Economy: International agency, bilateral investment
Trade
17.10 Promote a universal, rules-based, open, non‑discriminatory and equitable multilateral trading system under the World Trade Organization, including through the conclusion of negotiations under its Doha Development Agenda	17.10.1 Worldwide weighted tariff-average	C171001	Policy/society	Governance: Policies, strategies, management
17.11 Significantly increase the exports of developing countries, in particular with a view to doubling the least developed countries’ share of global exports by 2020	17.11.1 Developing countries’ and least developed countries’ share of global exports	C171101	Policy/society	Economy: Growth rate, GDP, productivity, loss
17.12 Realize timely implementation of duty-free and quota-free market access on a lasting basis for all least developed countries, consistent with World Trade Organization decisions, including by ensuring that preferential rules of origin applicable to imports from least developed countries are transparent and simple, and contribute to facilitating market access	17.12.1 Average tariffs faced by developing countries, least developed countries and small island developing States	C171201	Policy/society	Governance: Policies, strategies, management
Systemic issues
Policy and institutional coherence
17.13 Enhance global macroeconomic stability, including through policy coordination and policy coherence	17.13.1 Macroeconomic Dashboard	C171301	Policy/society	Governance: Policies, strategies, management
17.14 Enhance policy coherence for sustainable development	17.14.1 Number of countries with mechanisms in place to enhance policy coherence of sustainable development	C171401	Policy/society	Governance: Policies, strategies, management
17.15 Respect each country’s policy space and leadership to establish and implement policies for poverty eradication and sustainable development	17.15.1 Extent of use of country-owned results frameworks and planning tools by providers of development cooperation	C171501	Policy/society	Governance: Policies, strategies, management
Multi-stakeholder partnerships
17.16 Enhance the Global Partnership for Sustainable Development, complemented by multi-stakeholder partnerships that mobilize and share knowledge, expertise, technology and financial resources, to support the achievement of the Sustainable Development Goals in all countries, in particular developing countries	17.16.1 Number of countries reporting progress in multi-stakeholder development effectiveness monitoring frameworks that support the achievement of the sustainable development goals	C171601	Policy/society	Governance: Policies, strategies, management
17.17 Encourage and promote effective public, public-private and civil society partnerships, building on the experience and resourcing strategies of partnerships	17.17.1 Amount of United States dollars committed to public-private and civil society partnerships	C171701	Policy/society	Economy: Government spending
Data, monitoring and accountability
17.18 By 2020, enhance capacity-building support to developing countries, including for least developed countries and small island developing States, to increase significantly the availability of high-quality, timely and reliable data disaggregated by income, gender, age, race, ethnicity, migratory status, disability, geographic location and other characteristics relevant in national contexts	17.18.1 Proportion of sustainable development indicators produced at the national level with full disaggregation when relevant to the target, in accordance with the Fundamental Principles of Official Statistics	C171801	Policy/society	Governance: Policies, strategies, management
	17.18.2 Number of countries that have national statistical legislation that complies with the Fundamental Principles of Official Statistics	C171802	Policy/society	Governance: Policies, strategies, management
	17.18.3 Number of countries with a national statistical plan that is fully funded and under implementation, by source of funding	C171803	Policy/society	Governance: Policies, strategies, management
17.19 By 2030, build on existing initiatives to develop measurements of progress on sustainable development that complement gross domestic product, and support statistical capacity-building in developing countries	17.19.1 Dollar value of all resources made available to strengthen statistical capacity in developing countries	C171901	Policy/society	Economy: Growth rate, GDP, productivity, loss
	17.19.2 Proportion of countries that (a) have conducted at least one population and housing census in the last 10 years; and (b) have achieved 100 per cent birth registration and 80 per cent death registration	C171902	Policy/society	Governance: Policies, strategies, management
* As contained in the Annex of the resolution adopted by the General Assembly on 6 July 2017, Work of the Statistical Commission pertaining to the 2030 Agenda for Sustainable Development (A/RES/71/313)
1 Resolution 68/261.
† Indicator codes were developed by UNSD for data transfer, tracking and other statistical purposes.
2 Acknowledging that the United Nations Framework Convention on Climate Change is the primary international, intergovernmental forum for negotiating the global response to climate change.
3 Taking into account ongoing World Trade Organization negotiations, the Doha Development Agenda and the Hong Kong ministerial mandate.

## Sheet: pineo
Index/tool	Indicator	Category from index (domain)	Sub-category	Further differentiation	Owner	Level	Category
EPOCH Photo Neighbourhood Evaluation Tool (EP-NET)	Q32. Diversity of buildings' and/or houses' design and architecture	N/A	N/A	N/A	Chow et al 2014	Community	Buildings: Built landscape type, coverage
Neighbourhood Environment Indices	Non-residential components of mixed land use	None	N/A	N/A	Azmi and Ahmad 2015	Community	Buildings: Built landscape type, coverage
Neighbourhood Environment Indices	Residential mixed land use	None	N/A	N/A	Azmi and Ahmad 2015	Community	Buildings: Built landscape type, coverage
EPOCH Photo Neighbourhood Evaluation Tool (EP-NET)	Q22. Number of man-made landscapes present	N/A	N/A	N/A	Chow et al 2014	Community	Buildings: Built landscape type, coverage
EPOCH Photo Neighbourhood Evaluation Tool (EP-NET)	Q27. Are buildings or houses presnt in photos	N/A	N/A	N/A	Chow et al 2014	Community	Buildings: Built landscape type, coverage
EPOCH Photo Neighbourhood Evaluation Tool (EP-NET)	Q28. Number of buildings, houses, and/or structures present	N/A	N/A	N/A	Chow et al 2014	Community	Buildings: Built landscape type, coverage
EPOCH Photo Neighbourhood Evaluation Tool (EP-NET)	Q29. Amount of awnings present in photo	N/A	N/A	N/A	Chow et al 2014	Community	Buildings: Built landscape type, coverage
Environmental Profile of a Community's Health (EPOCH) 1	Number of restaurants	Community observation walk	N/A	N/A	Chow et al 2010	Community	Buildings: Community facility type, quality
Housing and Environmental Quality Indicators	Market	N/A	Neighborhood/Environmental Facilities/Amenities	N/A	Muoghalu 1991	Community	Buildings: Community facility type, quality
Environmental Profile of a Community's Health (EPOCH) 1	Number of types of public services/education facilities	Community demographics	N/A	N/A	Chow et al 2010	Community	Buildings: Community facility type, quality
Housing and Environmental Quality Indicators	Primary School	N/A	Neighborhood/Environmental Facilities/Amenities	N/A	Muoghalu 1991	Community	Buildings: Community facility type, quality
Environmental Profile of a Community's Health (EPOCH) 1	Number of types of community health facilities	Community demographics	N/A	N/A	Chow et al 2010	Community	Buildings: Community facility type, quality
Housing and Environmental Quality Indicators	Basic health centre	N/A	Neighborhood/Environmental Facilities/Amenities	N/A	Muoghalu 1991	Community	Buildings: Community facility type, quality
Urban Health Equity Indicators for Mathare Informal Settlement	Percentage free clinics offering maternal and childhood care using in-home community health workers	Primary health care	Economics and services	N/A	Corburn & Cohen 2012	Community	Buildings: Community facility type, quality
Proxy Environmental Health Indicators for Accra	Inadequate public bath-house facilities (c)	Hygiene	N/A	N/A	Songsore et al 1998	Community	Buildings: Community facility type, quality
Core Environmental Health Indicators in Lucknow and Calcutta	Existence of community organization/facilities such as a hall	N/A	N/A	N/A	Hunt & Lewin 2000	Community	Buildings: Community facility type, quality
Proxy Environmental Health Indicators for Accra	Absence of active community-based organisations within community	Background Socio-Demographic context (Screener)	N/A	N/A	Songsore et al 1998	Community	Buildings: Community facility type, quality
Urban Health Equity Indicators for Mathare Informal Settlement	Percent families receiving free day care	Education	Economics and services	N/A	Corburn & Cohen 2012	Community	Buildings: Community facility type, quality
Environmental Quality Index	R - Percentage of the population living in slums	Environmental problems	N/A	N/A	Celemin and Velazquez 2012	Community	Buildings: Residential building quality
EPOCH Photo Neighbourhood Evaluation Tool (EP-NET)	Q30. Number of derelict or vacant buildings and homes present	N/A	N/A	N/A	Chow et al 2014	Community	Buildings: Residential building quality
EPOCH Photo Neighbourhood Evaluation Tool (EP-NET)	Q31. Evaluate exterior of structure and buildings and/or houses maintained	N/A	N/A	N/A	Chow et al 2014	Community	Buildings: Residential building quality
EPOCH Photo Neighbourhood Evaluation Tool (EP-NET)	Q36. Opinion: The buildings, homes and structures in this neighborhood are very attractive	N/A	N/A	N/A	Chow et al 2014	Community	Buildings: Residential building quality
Proxy Environmental Health Indicators for Accra	Evidence of damp walls (c)	Housing Problems	N/A	N/A	Songsore et al 1998	Community	Buildings: Residential building quality
Proxy Environmental Health Indicators for Accra	Evidence of cracks in walls (c)	Housing Problems	N/A	N/A	Songsore et al 1998	Community	Buildings: Residential building quality
Proxy Environmental Health Indicators for Accra	Evidence of crowding and unplanned layout of houses (c)	Housing Problems	N/A	N/A	Songsore et al 1998	Community	Buildings: Residential building quality
Proxy Environmental Health Indicators for Accra	Absence of mosquito/insect screens in building (c/h)	Housing Problems	N/A	N/A	Songsore et al 1998	Community	Buildings: Residential building quality
Urban Health Equity Assessment and Response Tool (Urban HEART)	Voter participation: Percentage of eligible voters who voted in the most recent local/national elections	Strongly recommended indicators: governance	Governance	N/A	World Health Organization	HH/Ind	Civil engagement, social capital, telecom use
Urban Health Equity Indicators for Mathare Informal Settlement	Percentage of residents participating in community-based organization	Community participation	Political power & outcomes	N/A	Corburn & Cohen 2012	HH/Ind	Civil engagement, social capital, telecom use
Caya Hueso Urban Ecosystem Health Indicators	% of people expressing satisfaction with/pride in community	N/A	N/A	N/A	Spiegel et al 2001	HH/Ind	Civil engagement, social capital, telecom use
Caya Hueso Urban Ecosystem Health Indicators	% of people expressing trust in neighbours	State	Socio-Cultural	N/A	Spiegel et al 2001	HH/Ind	Civil engagement, social capital, telecom use
Caya Hueso Urban Ecosystem Health Indicators	% of people expressing attachment to neighbours	State	Socio-Cultural	N/A	Spiegel et al 2001	HH/Ind	Civil engagement, social capital, telecom use
Caya Hueso Urban Ecosystem Health Indicators	% of people who participate in cultural and social activities	Exposure	Socio-Cultural	N/A	Spiegel et al 2001	HH/Ind	Civil engagement, social capital, telecom use
Environmental Profile of a Community's Health (EPOCH) 1	Price of fruit	Grocery store assessment	N/A	N/A	Chow et al 2010	Policy/society	Economy: Food/water/land price
Environmental Profile of a Community's Health (EPOCH) 1	Price of vegetables	Grocery store assessment	N/A	N/A	Chow et al 2010	Policy/society	Economy: Food/water/land price
Environmental Profile of a Community's Health (EPOCH) 1	Price of other products	Grocery store assessment	N/A	N/A	Chow et al 2010	Policy/society	Economy: Food/water/land price
Environmental Profile of a Community's Health (EPOCH) 1	Cost of residential land	Community demographics	N/A	N/A	Chow et al 2010	Policy/society	Economy: Food/water/land price
Caya Hueso Urban Ecosystem Health Indicators	Funds allocated nationally for house repair	Driving Force	Housing	N/A	Spiegel et al 2001	Policy/society	Economy: Government spending
Caya Hueso Urban Ecosystem Health Indicators	Funds allocated nationally for municipal infrastructure	Driving Force	Municipal Infrastructure	N/A	Spiegel et al 2001	Policy/society	Economy: Government spending
Caya Hueso Urban Ecosystem Health Indicators	Funds allocated nationally for cultural-social activities	Driving Force	Socio-Cultural	N/A	Spiegel et al 2001	Policy/society	Economy: Government spending
Caya Hueso Urban Ecosystem Health Indicators	Funds allocated for housing/maintenance in community	Pressure	Housing	N/A	Spiegel et al 2001	Policy/society	Economy: Government spending
Caya Hueso Urban Ecosystem Health Indicators	Funds allocated for sanitation in community and municipal infrastructure	Pressure	Municipal Infrastructure	N/A	Spiegel et al 2001	Policy/society	Economy: Government spending
Caya Hueso Urban Ecosystem Health Indicators	Funds allocated for cultural-social activities in community	Pressure	Socio-Cultural	N/A	Spiegel et al 2001	Policy/society	Economy: Government spending
Caya Hueso Urban Ecosystem Health Indicators	# of cultural and social activities per year	State	Socio-Cultural	N/A	Spiegel et al 2001	Policy/society	Economy: Government spending
Urban Health Equity Assessment and Response Tool (Urban HEART)	Government spending on health: Percentage of local government spending allocated to health	Core indicators: Health determinants	Governance	N/A	World Health Organization	Policy/society	Economy: Government spending
Urban Health Equity Assessment and Response Tool (Urban HEART)	Government spending on education: Percentage of local government budget allocated to education	Optional indicators: Governance	Governance	N/A	World Health Organization	Policy/society	Economy: Government spending
Urban Health Equity Indicators for Mathare Informal Settlement	Public spending on transport	Transportation	Living Conditions	N/A	Corburn & Cohen 2012	Policy/society	Economy: Government spending
Caya Hueso Urban Ecosystem Health Indicators	Economic growth rate	Driving Force	Municipal Infrastructure	N/A	Spiegel et al 2001	Policy/society	Economy: Growth rate, GDP, productivity, loss
Caya Hueso Urban Ecosystem Health Indicators	Provincial economic growth	Driving Force	Municipal Infrastructure	N/A	Spiegel et al 2001	Policy/society	Economy: Growth rate, GDP, productivity, loss
Environmental Quality Index	M -Participation of industry and mining in GDP	Environmental problems	N/A	N/A	Celemin and Velazquez 2012	Policy/society	Economy: Growth rate, GDP, productivity, loss
Urban Health Equity Indicators for Mathare Informal Settlement	Percent of international health research budgets spent on mental health services/interventions	Mental/substance abuse	Economics and services	N/A	Corburn & Cohen 2012	Policy/society	Economy: International agency, bilateral investment
Urban Health Equity Indicators for Mathare Informal Settlement	Percent of local residents hired to work on government and internationally funded contracts in past year	Employment	Economics and services	N/A	Corburn & Cohen 2012	Policy/society	Economy: International agency, bilateral investment
Urban Health Equity Indicators for Mathare Informal Settlement	Number of non-charcoal burning cook-stoves sold at subsidized cost	Environment	Living Conditions	N/A	Corburn & Cohen 2012	Policy/society	Economy: Subsidy, savings, loan programmes
Caya Hueso Urban Ecosystem Health Indicators	% of people by education level	Pressure	Socio-Cultural	N/A	Spiegel et al 2001	HH/Ind	Education / literacy
Proxy Environmental Health Indicators for Accra	Evidence of low educational status within community	Background Socio-Demographic context (Screener)	N/A	N/A	Songsore et al 1998	HH/Ind	Education / literacy
Urban Health Equity Assessment and Response Tool (Urban HEART)	Completion of primary education: Completion of primary education, expressed as a percentage	Core indicators: Health determinants	Social and human development	N/A	World Health Organization	HH/Ind	Education / literacy
Urban Health Equity Assessment and Response Tool (Urban HEART)	Literacy: The proportion of the adult population aged 15 years and older that is literate, expressed as a percentage of the corresponding population	Strongly recommended indicators: social and human development	Social and human development	N/A	World Health Organization	HH/Ind	Education / literacy
Caya Hueso Urban Ecosystem Health Indicators	% of unemployed	Pressure	Socio-Cultural	N/A	Spiegel et al 2001	HH/Ind	Employment / income
Proxy Environmental Health Indicators for Accra	Evidence of high levels of unemployment or underemployment within community	Background Socio-Demographic context (Screener)	N/A	N/A	Songsore et al 1998	HH/Ind	Employment / income
Urban Health Equity Assessment and Response Tool (Urban HEART)	Unemployment: Percentage of population who are currently unemployed	Core indicators: Health determinants	Economics	N/A	World Health Organization	HH/Ind	Employment / income
Urban Health Equity Assessment and Response Tool (Urban HEART)	Women in workforce: Participation of women in the workforce, expressed as a percentage	Strongly recommended indicators: economics	Economics	N/A	World Health Organization	HH/Ind	Employment / income
Urban Health Equity Assessment and Response Tool (Urban HEART)	Informal employment: Percentage of working population in informal employment	Optional indicators: Economics	Economics	N/A	World Health Organization	HH/Ind	Employment / income
World Health Organization Quality of Life (WHOQOL-100)	How much do you worry about your health?	None	N/A	N/A	World Health Organization	HH/Ind	Health attitude/knowledge/perception
World Health Organization Quality of Life (WHOQOL-100)	F1.2 (F1.2.1)* Do you worry about your pain or discomfort?	None	N/A	N/A	World Health Organization	HH/Ind	Health attitude/knowledge/perception
World Health Organization Quality of Life (WHOQOL-100)	F1.3 (F1.2.3) How difficult is it for you to handle any pain or discomfort?	None	N/A	N/A	World Health Organization	HH/Ind	Health attitude/knowledge/perception
World Health Organization Quality of Life (WHOQOL-100)	F1.4 (F1.2.5) To what extent do you feel that (physical) pain prevents you from doing what you need to do?	None	N/A	N/A	World Health Organization	HH/Ind	Health attitude/knowledge/perception
World Health Organization Quality of Life (WHOQOL-100)	F2.2(F2.1.3) How easily do you get tired?	None	N/A	N/A	World Health Organization	HH/Ind	Health attitude/knowledge/perception
World Health Organization Quality of Life (WHOQOL-100)	F2.4 (F2.2.4) How much are you bothered by fatigue?	None	N/A	N/A	World Health Organization	HH/Ind	Health attitude/knowledge/perception
World Health Organization Quality of Life (WHOQOL-100)	F3.2 (F4.1.3) Do you have any difficulties with sleeping?	None	N/A	N/A	World Health Organization	HH/Ind	Health attitude/knowledge/perception
World Health Organization Quality of Life (WHOQOL-100)	F3.4 (F4.2.3) How much do any sleep problems worry you?	None	N/A	N/A	World Health Organization	HH/Ind	Health attitude/knowledge/perception
World Health Organization Quality of Life (WHOQOL-100)	F4.1 (F6.1.2) How much do you enjoy life?	None	N/A	N/A	World Health Organization	HH/Ind	Health attitude/knowledge/perception
World Health Organization Quality of Life (WHOQOL-100)	F4.3 (F6.1.4) How positive do you feel about the future?	None	N/A	N/A	World Health Organization	HH/Ind	Health attitude/knowledge/perception
World Health Organization Quality of Life (WHOQOL-100)	F4.4 (F6.1.6) How much do you experience positive feelings in your life?	None	N/A	N/A	World Health Organization	HH/Ind	Health attitude/knowledge/perception
World Health Organization Quality of Life (WHOQOL-100)	F5.3 (F7.1.6) How well are you able to concentrate?	None	N/A	N/A	World Health Organization	HH/Ind	Health attitude/knowledge/perception
World Health Organization Quality of Life (WHOQOL-100)	F6.1 (F8.1.1) How much do you value yourself?	None	N/A	N/A	World Health Organization	HH/Ind	Health attitude/knowledge/perception
World Health Organization Quality of Life (WHOQOL-100)	F6.2 (F8.1.3) How much confidence do you have in yourself?	None	N/A	N/A	World Health Organization	HH/Ind	Health attitude/knowledge/perception
World Health Organization Quality of Life (WHOQOL-100)	F7.2 (F9.1.3) Do you feel inhibited by your looks?	None	N/A	N/A	World Health Organization	HH/Ind	Health attitude/knowledge/perception
World Health Organization Quality of Life (WHOQOL-100)	F7.3 (F9.1.4) Is there any part of your appearance which makes you feel uncomfortable?	None	N/A	N/A	World Health Organization	HH/Ind	Health attitude/knowledge/perception
World Health Organization Quality of Life (WHOQOL-100)	F8.2 (F10.1.3) How worried do you feel?	None	N/A	N/A	World Health Organization	HH/Ind	Health attitude/knowledge/perception
World Health Organization Quality of Life (WHOQOL-100)	F8.3 (F10.2.2) How much do any feelings of sadness or depression interfere with your everyday functioning?	None	N/A	N/A	World Health Organization	HH/Ind	Health attitude/knowledge/perception
World Health Organization Quality of Life (WHOQOL-100)	F8.4 (F10.2.3) How much do any feelings of depression bother you?	None	N/A	N/A	World Health Organization	HH/Ind	Health attitude/knowledge/perception
World Health Organization Quality of Life (WHOQOL-100)	F10.2 (F12.1.3)To what extent do you have difficulty in performing your routine activities?	None	N/A	N/A	World Health Organization	HH/Ind	Health attitude/knowledge/perception
World Health Organization Quality of Life (WHOQOL-100)	F10.4 (F12.2.4)How much are you bothered by any limitations in performing everyday living activities?	None	N/A	N/A	World Health Organization	HH/Ind	Health attitude/knowledge/perception
World Health Organization Quality of Life (WHOQOL-100)	F11.2 (F13.1.3)How much do you need any medication to function in your daily life?	None	N/A	N/A	World Health Organization	HH/Ind	Health attitude/knowledge/perception
World Health Organization Quality of Life (WHOQOL-100)	F11.3 (F13.1.4)How much do you need any medical treatment to function in your daily life?	None	N/A	N/A	World Health Organization	HH/Ind	Health attitude/knowledge/perception
World Health Organization Quality of Life (WHOQOL-100)	F11.4(F13.2.2) To what extent does your quality of life depend on the use of medical substances or medical aids?	None	N/A	N/A	World Health Organization	HH/Ind	Health attitude/knowledge/perception
World Health Organization Quality of Life (WHOQOL-100)	F13.1(F17.1.3)How alone do you feel in your life?	None	N/A	N/A	World Health Organization	HH/Ind	Health attitude/knowledge/perception
World Health Organization Quality of Life (WHOQOL-100)	F15.2 (F3.1.2) How well are your sexual needs fulfilled?	None	N/A	N/A	World Health Organization	HH/Ind	Health attitude/knowledge/perception
World Health Organization Quality of Life (WHOQOL-100)	F15.4 (F3.2.3) Are you bothered by any difficulties in your sex life?	None	N/A	N/A	World Health Organization	HH/Ind	Health attitude/knowledge/perception
World Health Organization Quality of Life (WHOQOL-100)	F16.1(F20.1.2)How safe do you feel in your daily life?	None	N/A	N/A	World Health Organization	HH/Ind	Health attitude/knowledge/perception
World Health Organization Quality of Life (WHOQOL-100)	F16.2(F20.1.3)Do you feel you are living in a safe and secure environment?	None	N/A	N/A	World Health Organization	HH/Ind	Health attitude/knowledge/perception
World Health Organization Quality of Life (WHOQOL-100)	F16.3(F20.2.2)How much do you worry about your safety and security?	None	N/A	N/A	World Health Organization	HH/Ind	Health attitude/knowledge/perception
World Health Organization Quality of Life (WHOQOL-100)	*F17.1(F21.1.1)How comfortable is the place where you live?	None	N/A	N/A	World Health Organization	HH/Ind	Health attitude/knowledge/perception
World Health Organization Quality of Life (WHOQOL-100)	F17.4(F21.2.4)How much do you like it where you live?	None	N/A	N/A	World Health Organization	HH/Ind	Health attitude/knowledge/perception
World Health Organization Quality of Life (WHOQOL-100)	F18.2(F23.1.5)Do you have financial difficulties?	None	N/A	N/A	World Health Organization	HH/Ind	Health attitude/knowledge/perception
World Health Organization Quality of Life (WHOQOL-100)	F18.4(F23.2.4)How much do you worry about money?	None	N/A	N/A	World Health Organization	HH/Ind	Health attitude/knowledge/perception
World Health Organization Quality of Life (WHOQOL-100)	F19.1(F24.1.1)How easily are you able to get good medical care?	None	N/A	N/A	World Health Organization	HH/Ind	Health attitude/knowledge/perception
World Health Organization Quality of Life (WHOQOL-100)	F21.3(F26.2.2)How much do you enjoy your free time?	None	N/A	N/A	World Health Organization	HH/Ind	Health attitude/knowledge/perception
World Health Organization Quality of Life (WHOQOL-100)	*F22.1(F27.1.2)How healthy is your physical environment?	None	N/A	N/A	World Health Organization	HH/Ind	Health attitude/knowledge/perception
World Health Organization Quality of Life (WHOQOL-100)	F22.2(F27.2.4)How concerned are you with the noise in the area you live in?	None	N/A	N/A	World Health Organization	HH/Ind	Health attitude/knowledge/perception
World Health Organization Quality of Life (WHOQOL-100)	F23.2(F28.1.4)To what extent do you have problems with transport?	None	N/A	N/A	World Health Organization	HH/Ind	Health attitude/knowledge/perception
World Health Organization Quality of Life (WHOQOL-100)	F23.4(F28.2.3)How much do difficulties with transport restrict your life?	None	N/A	N/A	World Health Organization	HH/Ind	Health attitude/knowledge/perception
World Health Organization Quality of Life (WHOQOL-100)	F2.1(F2.1.1) Do you have enough energy for everyday life?	None	N/A	N/A	World Health Organization	HH/Ind	Health attitude/knowledge/perception
World Health Organization Quality of Life (WHOQOL-100)	F7.1(F9.1.2) Are you able to accept your bodily appearance?	None	N/A	N/A	World Health Organization	HH/Ind	Health attitude/knowledge/perception
World Health Organization Quality of Life (WHOQOL-100)	F10.1(F12.1.1)To what extent are you able to carry out your daily activities?	None	N/A	N/A	World Health Organization	HH/Ind	Health attitude/knowledge/perception
World Health Organization Quality of Life (WHOQOL-100)	F11.1(F13.1.1)How dependent are you on medications?	None	N/A	N/A	World Health Organization	HH/Ind	Health attitude/knowledge/perception
World Health Organization Quality of Life (WHOQOL-100)	F14.1(F18.1.2)Do you get the kind of support from others that you need?	None	N/A	N/A	World Health Organization	HH/Ind	Health attitude/knowledge/perception
World Health Organization Quality of Life (WHOQOL-100)	F14.2(F18.1.5)To what extent can you count on your friends when you need them?	None	N/A	N/A	World Health Organization	HH/Ind	Health attitude/knowledge/perception
World Health Organization Quality of Life (WHOQOL-100)	F17.2(F21.1.2)To what degree does the quality of your home meet your needs?	None	N/A	N/A	World Health Organization	HH/Ind	Health attitude/knowledge/perception
World Health Organization Quality of Life (WHOQOL-100)	F18.1(F23.1.1)Have you enough money to meet your needs?	None	N/A	N/A	World Health Organization	HH/Ind	Health attitude/knowledge/perception
World Health Organization Quality of Life (WHOQOL-100)	F20.1(F25.1.1)How available to you is the information that you need in your day-to-day life?	None	N/A	N/A	World Health Organization	HH/Ind	Health attitude/knowledge/perception
World Health Organization Quality of Life (WHOQOL-100)	F20.2(F25.1.2)To what extent do you have opportunities for acquiring the information that you feel you need?	None	N/A	N/A	World Health Organization	HH/Ind	Health attitude/knowledge/perception
World Health Organization Quality of Life (WHOQOL-100)	F21.1(F26.1.2)To what extent do you have the opportunity for leisure activities?	None	N/A	N/A	World Health Organization	HH/Ind	Health attitude/knowledge/perception
World Health Organization Quality of Life (WHOQOL-100)	F21.2(F26.1.3)How much are you able to relax and enjoy yourself?	None	N/A	N/A	World Health Organization	HH/Ind	Health attitude/knowledge/perception
World Health Organization Quality of Life (WHOQOL-100)	F23.1(F28.1.2)To what extent do you have adequate means of transport?	None	N/A	N/A	World Health Organization	HH/Ind	Health attitude/knowledge/perception
World Health Organization Quality of Life (WHOQOL-100)	G2 (G2.1) How satisfied are you with the quality of your life?	None	N/A	N/A	World Health Organization	HH/Ind	Health attitude/knowledge/perception
World Health Organization Quality of Life (WHOQOL-100)	G3 (G2.2) In general, how satisfied are you with your life?	None	N/A	N/A	World Health Organization	HH/Ind	Health attitude/knowledge/perception
World Health Organization Quality of Life (WHOQOL-100)	G4 (G2.3) How satisfied are you with your health?	None	N/A	N/A	World Health Organization	HH/Ind	Health attitude/knowledge/perception
World Health Organization Quality of Life (WHOQOL-100)	F2.3 (F2.2.1) How satisfied are you with the energy that you have?	None	N/A	N/A	World Health Organization	HH/Ind	Health attitude/knowledge/perception
World Health Organization Quality of Life (WHOQOL-100)	F3.3(F4.2.2) How satisfied are you with your sleep?	None	N/A	N/A	World Health Organization	HH/Ind	Health attitude/knowledge/perception
World Health Organization Quality of Life (WHOQOL-100)	F5.2 (F7.2.1) How satisfied are you with your ability to learn new information?	None	N/A	N/A	World Health Organization	HH/Ind	Health attitude/knowledge/perception
World Health Organization Quality of Life (WHOQOL-100)	F5.4 (F7.2.3) How satisfied are you with your ability to make decisions?	None	N/A	N/A	World Health Organization	HH/Ind	Health attitude/knowledge/perception
World Health Organization Quality of Life (WHOQOL-100)	F6.3(F8.2.1) How satisfied are you with yourself?	None	N/A	N/A	World Health Organization	HH/Ind	Health attitude/knowledge/perception
World Health Organization Quality of Life (WHOQOL-100)	F6.4(F8.2.2) How satisfied are you with your abilities?	None	N/A	N/A	World Health Organization	HH/Ind	Health attitude/knowledge/perception
World Health Organization Quality of Life (WHOQOL-100)	F7.4(F9.2.3) How satisfied are you with the way your body looks?	None	N/A	N/A	World Health Organization	HH/Ind	Health attitude/knowledge/perception
World Health Organization Quality of Life (WHOQOL-100)	F10.3(F12.2.3)How satisfied are you with your ability to perform your daily living activities?	None	N/A	N/A	World Health Organization	HH/Ind	Health attitude/knowledge/perception
World Health Organization Quality of Life (WHOQOL-100)	F13.3(F17.2.3)How satisfied are you with your personal relationships?	None	N/A	N/A	World Health Organization	HH/Ind	Health attitude/knowledge/perception
World Health Organization Quality of Life (WHOQOL-100)	F15.3(F3.2.1) How satisfied are you with your sex life?	None	N/A	N/A	World Health Organization	HH/Ind	Health attitude/knowledge/perception
World Health Organization Quality of Life (WHOQOL-100)	F14.3(F18.2.2)How satisfied are you with the support you get from your family?	None	N/A	N/A	World Health Organization	HH/Ind	Health attitude/knowledge/perception
World Health Organization Quality of Life (WHOQOL-100)	F14.4(F18.2.5)How satisfied are you with the support you get from your friends?	None	N/A	N/A	World Health Organization	HH/Ind	Health attitude/knowledge/perception
World Health Organization Quality of Life (WHOQOL-100)	F13.4(F19.2.1)How satisfied are you with your ability to provide for or support others?	None	N/A	N/A	World Health Organization	HH/Ind	Health attitude/knowledge/perception
World Health Organization Quality of Life (WHOQOL-100)	F16.4(F20.2.3)How satisfied are you with your physical safety and security?	None	N/A	N/A	World Health Organization	HH/Ind	Health attitude/knowledge/perception
World Health Organization Quality of Life (WHOQOL-100)	F17.3(F21.2.2)How satisfied are you with the conditions of your living place?	None	N/A	N/A	World Health Organization	HH/Ind	Health attitude/knowledge/perception
World Health Organization Quality of Life (WHOQOL-100)	F18.3(F23.2.3)How satisfied are you with your financial situation?	None	N/A	N/A	World Health Organization	HH/Ind	Health attitude/knowledge/perception
World Health Organization Quality of Life (WHOQOL-100)	F19.3(F24.2.1)How satisfied are you with your access to health services?	None	N/A	N/A	World Health Organization	HH/Ind	Health attitude/knowledge/perception
World Health Organization Quality of Life (WHOQOL-100)	F19.4(F24.2.5)How satisfied are you with the social care services?	None	N/A	N/A	World Health Organization	HH/Ind	Health attitude/knowledge/perception
World Health Organization Quality of Life (WHOQOL-100)	F20.3(F25.2.1)How satisfied are you with your opportunities for acquiring new skills?	None	N/A	N/A	World Health Organization	HH/Ind	Health attitude/knowledge/perception
World Health Organization Quality of Life (WHOQOL-100)	F20.4(F25.2.2)How satisfied are you with your opportunities to learn new information?	None	N/A	N/A	World Health Organization	HH/Ind	Health attitude/knowledge/perception
World Health Organization Quality of Life (WHOQOL-100)	F21.4(F26.2.3)How satisfied are you with the way you spend your spare time?	None	N/A	N/A	World Health Organization	HH/Ind	Health attitude/knowledge/perception
World Health Organization Quality of Life (WHOQOL-100)	F22.3(F27.2.1)How satisfied are you with your physical environment (e.g. pollution, climate, noise, attractiveness)?	None	N/A	N/A	World Health Organization	HH/Ind	Health attitude/knowledge/perception
World Health Organization Quality of Life (WHOQOL-100)	F22.4(F27.2.3)How satisfied are you with the climate of the place where you live?	None	N/A	N/A	World Health Organization	HH/Ind	Health attitude/knowledge/perception
World Health Organization Quality of Life (WHOQOL-100)	F23.3(F28.2.2)How satisfied are you with your transport?	None	N/A	N/A	World Health Organization	HH/Ind	Health attitude/knowledge/perception
World Health Organization Quality of Life (WHOQOL-100)	F13.2(F17.2.1)Do you feel happy about your relationship with your family members?	None	N/A	N/A	World Health Organization	HH/Ind	Health attitude/knowledge/perception
World Health Organization Quality of Life (WHOQOL-100)	G1(G1.1) How would you rate your quality of life?	None	N/A	N/A	World Health Organization	HH/Ind	Health attitude/knowledge/perception
World Health Organization Quality of Life (WHOQOL-100)	F15.1(F3.1.1) How would you rate your sex life?	None	N/A	N/A	World Health Organization	HH/Ind	Health attitude/knowledge/perception
World Health Organization Quality of Life (WHOQOL-100)	F3.1(F4.1.1) How well do you sleep?	None	N/A	N/A	World Health Organization	HH/Ind	Health attitude/knowledge/perception
World Health Organization Quality of Life (WHOQOL-100)	F5.1(F7.1.3) How would you rate your memory?	None	N/A	N/A	World Health Organization	HH/Ind	Health attitude/knowledge/perception
World Health Organization Quality of Life (WHOQOL-100)	F19.2(F24.1.5)How would you rate the quality of social services available to you?	None	N/A	N/A	World Health Organization	HH/Ind	Health attitude/knowledge/perception
World Health Organization Quality of Life (WHOQOL-100)	F1.1 (F1.1.1) How often do you suffer (physical) pain?	None	N/A	N/A	World Health Organization	HH/Ind	Health attitude/knowledge/perception
World Health Organization Quality of Life (WHOQOL-100)	F4.2 (F6.1.3) Do you generally feel content?	None	N/A	N/A	World Health Organization	HH/Ind	Health attitude/knowledge/perception
World Health Organization Quality of Life (WHOQOL-100)	F8.1 (F10.1.2) How often do you have negative feelings, such as blue mood, despair, anxiety, depression?	None	N/A	N/A	World Health Organization	HH/Ind	Health attitude/knowledge/perception
World Health Organization Quality of Life (WHOQOL-100)	F12.1 (F16.1.1)Are you able to work?	None	N/A	N/A	World Health Organization	HH/Ind	Health attitude/knowledge/perception
World Health Organization Quality of Life (WHOQOL-100)	F12.2 (F16.1.2)Do you feel able to carry out your duties?	None	N/A	N/A	World Health Organization	HH/Ind	Health attitude/knowledge/perception
World Health Organization Quality of Life (WHOQOL-100)	F12.4(F16.2.1)How satisfied are you with your capacity for work?	None	N/A	N/A	World Health Organization	HH/Ind	Health attitude/knowledge/perception
World Health Organization Quality of Life (WHOQOL-100)	F12.3(F16.1.3)How would you rate your ability to work?	None	N/A	N/A	World Health Organization	HH/Ind	Health attitude/knowledge/perception
World Health Organization Quality of Life (WHOQOL-100)	F9.1(F11.1.1) How well are you able to get around?	None	N/A	N/A	World Health Organization	HH/Ind	Health attitude/knowledge/perception
World Health Organization Quality of Life (WHOQOL-100)	F9.3(F11.2.2) How much do any difficulties in mobility bother you?	None	N/A	N/A	World Health Organization	HH/Ind	Health attitude/knowledge/perception
World Health Organization Quality of Life (WHOQOL-100)	F9.4(F11.2.3) To what extent do any difficulties in movement affect your way of life?	None	N/A	N/A	World Health Organization	HH/Ind	Health attitude/knowledge/perception
World Health Organization Quality of Life (WHOQOL-100)	F9.2(F11.2.1) How satisfied are you with your ability to move around?	None	N/A	N/A	World Health Organization	HH/Ind	Health attitude/knowledge/perception
World Health Organization Quality of Life (WHOQOL-100)	F24.1(F29.1.1)Do your personal beliefs give meaning to your life?	None	N/A	N/A	World Health Organization	HH/Ind	Health attitude/knowledge/perception
World Health Organization Quality of Life (WHOQOL-100)	F24.2(F29.1.3)To what extent do you feel your life to be meaningful?	None	N/A	N/A	World Health Organization	HH/Ind	Health attitude/knowledge/perception
World Health Organization Quality of Life (WHOQOL-100)	F24.3(F29.2.2)To what extent do your personal beliefs give you the strength to face difficulties?	None	N/A	N/A	World Health Organization	HH/Ind	Health attitude/knowledge/perception
World Health Organization Quality of Life (WHOQOL-100)	F24.4(F29.2.3)To what extent do your personal beliefs help you to understand difficulties in life?	None	N/A	N/A	World Health Organization	HH/Ind	Health attitude/knowledge/perception
World Health Organization Quality of Life (WHOQOL-BREF)	How would you rate your quality of life?	N/A	N/A	N/A	World Health Organization	HH/Ind	Health attitude/knowledge/perception
World Health Organization Quality of Life (WHOQOL-BREF)	How satisfied are you with your health?	N/A	N/A	N/A	World Health Organization	HH/Ind	Health attitude/knowledge/perception
World Health Organization Quality of Life (WHOQOL-BREF)	To what extent do you feel that physical pain prevents you from doing what you need to do?	N/A	N/A	N/A	World Health Organization	HH/Ind	Health attitude/knowledge/perception
World Health Organization Quality of Life (WHOQOL-BREF)	How much do you need any medical treatment to function in your daily life?	N/A	N/A	N/A	World Health Organization	HH/Ind	Health attitude/knowledge/perception
World Health Organization Quality of Life (WHOQOL-BREF)	How much do you enjoy life?	N/A	N/A	N/A	World Health Organization	HH/Ind	Health attitude/knowledge/perception
World Health Organization Quality of Life (WHOQOL-BREF)	To what extent do you feel your life to be meaningful?	N/A	N/A	N/A	World Health Organization	HH/Ind	Health attitude/knowledge/perception
World Health Organization Quality of Life (WHOQOL-BREF)	How well are you able to concentrate?	N/A	N/A	N/A	World Health Organization	HH/Ind	Health attitude/knowledge/perception
World Health Organization Quality of Life (WHOQOL-BREF)	How safe do you feel in your daily life?	N/A	N/A	N/A	World Health Organization	HH/Ind	Health attitude/knowledge/perception
World Health Organization Quality of Life (WHOQOL-BREF)	How healthy is your physical environment?	N/A	N/A	N/A	World Health Organization	HH/Ind	Health attitude/knowledge/perception
World Health Organization Quality of Life (WHOQOL-BREF)	Do you have enough energy for everyday life?	N/A	N/A	N/A	World Health Organization	HH/Ind	Health attitude/knowledge/perception
World Health Organization Quality of Life (WHOQOL-BREF)	Are you able to accept your bodily appearance?	N/A	N/A	N/A	World Health Organization	HH/Ind	Health attitude/knowledge/perception
World Health Organization Quality of Life (WHOQOL-BREF)	Have you enough money to meet your needs?	N/A	N/A	N/A	World Health Organization	HH/Ind	Health attitude/knowledge/perception
World Health Organization Quality of Life (WHOQOL-BREF)	How available to you is the information that you need in your day-to-day life?	N/A	N/A	N/A	World Health Organization	HH/Ind	Health attitude/knowledge/perception
World Health Organization Quality of Life (WHOQOL-BREF)	To what extent do you have the opportunity for leisure activities?	N/A	N/A	N/A	World Health Organization	HH/Ind	Health attitude/knowledge/perception
World Health Organization Quality of Life (WHOQOL-BREF)	How well are you able to get around?	N/A	N/A	N/A	World Health Organization	HH/Ind	Health attitude/knowledge/perception
World Health Organization Quality of Life (WHOQOL-BREF)	How satisfied are you with your sleep?	N/A	N/A	N/A	World Health Organization	HH/Ind	Health attitude/knowledge/perception
World Health Organization Quality of Life (WHOQOL-BREF)	How satisfied are you with your ability to perform your daily living activities?	N/A	N/A	N/A	World Health Organization	HH/Ind	Health attitude/knowledge/perception
World Health Organization Quality of Life (WHOQOL-BREF)	How satisfied are you with your capacity for work?	N/A	N/A	N/A	World Health Organization	HH/Ind	Health attitude/knowledge/perception
World Health Organization Quality of Life (WHOQOL-BREF)	How satisfied are you with yourself?	N/A	N/A	N/A	World Health Organization	HH/Ind	Health attitude/knowledge/perception
World Health Organization Quality of Life (WHOQOL-BREF)	How satisfied are you with your personal relationships?	N/A	N/A	N/A	World Health Organization	HH/Ind	Health attitude/knowledge/perception
World Health Organization Quality of Life (WHOQOL-BREF)	How satisfied are you with your sex life?	N/A	N/A	N/A	World Health Organization	HH/Ind	Health attitude/knowledge/perception
World Health Organization Quality of Life (WHOQOL-BREF)	How satisfied are you with the support you get from your friends?	N/A	N/A	N/A	World Health Organization	HH/Ind	Health attitude/knowledge/perception
World Health Organization Quality of Life (WHOQOL-BREF)	How satisfied are you with the conditions of your living place?	N/A	N/A	N/A	World Health Organization	HH/Ind	Health attitude/knowledge/perception
World Health Organization Quality of Life (WHOQOL-BREF)	How satisfied are you with your access to health services?	N/A	N/A	N/A	World Health Organization	HH/Ind	Health attitude/knowledge/perception
World Health Organization Quality of Life (WHOQOL-BREF)	How satisfied are you with your transport?	N/A	N/A	N/A	World Health Organization	HH/Ind	Health attitude/knowledge/perception
World Health Organization Quality of Life (WHOQOL-BREF)	How often do you have negative feelings such as blue mood, despair, anxiety, depression?	N/A	N/A	N/A	World Health Organization	HH/Ind	Health attitude/knowledge/perception
Caya Hueso Urban Ecosystem Health Indicators	% of people with correct knowledge of lifestyle risk factors	Exposure	Socio-Cultural	N/A	Spiegel et al 2001	HH/Ind	Health attitude/knowledge/perception
Urban Health Equity Assessment and Response Tool (Urban HEART)	Breastfeeding: Infants exclusively breastfed for six months	Strongly recommended indicators: social and human development	Social and human development	N/A	World Health Organization	HH/Ind	Health behaviour
Caya Hueso Urban Ecosystem Health Indicators	% of houses with smokers	Pressure	Housing	N/A	Spiegel et al 2001	HH/Ind	Health behaviour
Caya Hueso Urban Ecosystem Health Indicators	Prevalence of lifestyle health risks (smoking, alcohol) by group (e.g. youth)	Exposure	Socio-Cultural	N/A	Spiegel et al 2001	HH/Ind	Health behaviour
Proxy Environmental Health Indicators for Accra	Evidence of unwashed plates/dishes in house compound (h)	Hygiene	N/A	N/A	Songsore et al 1998	HH/Ind	Health behaviour
Proxy Environmental Health Indicators for Accra	Hands not washed before food preparation/eating (i)	Hygiene	N/A	N/A	Songsore et al 1998	HH/Ind	Health behaviour
Proxy Environmental Health Indicators for Accra	Hands not washed after toilet (i)	Hygiene	N/A	N/A	Songsore et al 1998	HH/Ind	Health behaviour
Proxy Environmental Health Indicators for Accra	Evidence of spitting around in community (c/h)	Hygiene	N/A	N/A	Songsore et al 1998	HH/Ind	Health behaviour
Proxy Environmental Health Indicators for Accra	Communal handwashing practices within home/chopbars etc. (c/h)	Hygiene	N/A	N/A	Songsore et al 1998	HH/Ind	Health behaviour
Urban Health Equity Assessment and Response Tool (Urban HEART)	Prevalence of tobacco smoking: Percentage of population who currently smoke cigarettes and other forms of tobacco products	Core indicators: Health determinants	Social and human development	N/A	World Health Organization	HH/Ind	Health behaviour
Urban Health Equity Assessment and Response Tool (Urban HEART)	Teenage pregnancy: Prevalence of teenage pregnancies	Strongly recommended indicators: social and human development	Social and human development	N/A	World Health Organization	HH/Ind	Health behaviour
Urban Health Equity Assessment and Response Tool (Urban HEART)	Physical activity: Percentage of people with low levels of physical activity (< 600 MET minimum per week)	Strongly recommended indicators: social and human development	Social and human development	N/A	World Health Organization	HH/Ind	Health behaviour
Proxy Environmental Health Indicators for Accra	Presence of children/adults with open sores/running noses (c)	Hygiene	N/A	N/A	Songsore et al 1998	Outcome	Health outcome
Caya Hueso Urban Ecosystem Health Indicators	Incidence of gastrointestinal disease	Effect	Housing	N/A	Spiegel et al 2001	Outcome	Health outcome
Caya Hueso Urban Ecosystem Health Indicators	Incidence of asthma attacks	Effect	Housing	N/A	Spiegel et al 2001	Outcome	Health outcome
Caya Hueso Urban Ecosystem Health Indicators	Incidence of respiratory infection in children	Effect	Housing	N/A	Spiegel et al 2001	Outcome	Health outcome
Caya Hueso Urban Ecosystem Health Indicators	Incidence of home injuries	Effect	Housing	N/A	Spiegel et al 2001	Outcome	Health outcome
Caya Hueso Urban Ecosystem Health Indicators	Incidence of gastrointestinal disease, Hepatitis A	Effect	Municipal Infrastructure	N/A	Spiegel et al 2001	Outcome	Health outcome
Caya Hueso Urban Ecosystem Health Indicators	Incidence of leptospirosis	Effect	Municipal Infrastructure	N/A	Spiegel et al 2001	Outcome	Health outcome
Caya Hueso Urban Ecosystem Health Indicators	Incidence of pedestrian/street injuries in community	Effect	Municipal Infrastructure	N/A	Spiegel et al 2001	Outcome	Health outcome
Caya Hueso Urban Ecosystem Health Indicators	Incidence of violence	Effect	Municipal Infrastructure	N/A	Spiegel et al 2001	Outcome	Health outcome
Caya Hueso Urban Ecosystem Health Indicators	Incidence of violence, suicide	Effect	Socio-Cultural	N/A	Spiegel et al 2001	Outcome	Health outcome
Caya Hueso Urban Ecosystem Health Indicators	% of people with perceived good health	N/A	N/A	N/A	Spiegel et al 2001	Outcome	Health outcome
Proxy Environmental Health Indicators for Accra	Episodes of diarrhoea per child for past two weeks	Children’s Diarrhoea Problems	N/A	N/A	Songsore et al 1998	Outcome	Health outcome
Proxy Environmental Health Indicators for Accra	Number of children who had diarrhoea in the past two weeks	Children’s Diarrhoea Problems	N/A	N/A	Songsore et al 1998	Outcome	Health outcome
Proxy Environmental Health Indicators for Accra	Number of diarrhoea cases with fever	Children’s Diarrhoea Problems	N/A	N/A	Songsore et al 1998	Outcome	Health outcome
Proxy Environmental Health Indicators for Accra	Number of diarrhoea cases with measles rash	Children’s Diarrhoea Problems	N/A	N/A	Songsore et al 1998	Outcome	Health outcome
Proxy Environmental Health Indicators for Accra	Number of diarrhoea cases with blood in stool	Children’s Diarrhoea Problems	N/A	N/A	Songsore et al 1998	Outcome	Health outcome
Proxy Environmental Health Indicators for Accra	Cough episodes per child for two week period	Children’s Respiratory Problems	N/A	N/A	Songsore et al 1998	Outcome	Health outcome
Proxy Environmental Health Indicators for Accra	Running nose per child for two week period	Children’s Respiratory Problems	N/A	N/A	Songsore et al 1998	Outcome	Health outcome
Proxy Environmental Health Indicators for Accra	Difficulty in breathing per child for two week period	Children’s Respiratory Problems	N/A	N/A	Songsore et al 1998	Outcome	Health outcome
Proxy Environmental Health Indicators for Accra	Number of children with cough for two week period	Children’s Respiratory Problems	N/A	N/A	Songsore et al 1998	Outcome	Health outcome
Proxy Environmental Health Indicators for Accra	Number of children with running nose	Children’s Respiratory Problems	N/A	N/A	Songsore et al 1998	Outcome	Health outcome
Proxy Environmental Health Indicators for Accra	Number of children with difficulty in breathing	Children’s Respiratory Problems	N/A	N/A	Songsore et al 1998	Outcome	Health outcome
Proxy Environmental Health Indicators for Accra	Cough of short duration (less than three weeks)	Respiratory Problems of Principal Homemaker	N/A	N/A	Songsore et al 1998	Outcome	Health outcome
Proxy Environmental Health Indicators for Accra	Cough of long duration (more than three weeks)	Respiratory Problems of Principal Homemaker	N/A	N/A	Songsore et al 1998	Outcome	Health outcome
Proxy Environmental Health Indicators for Accra	Evidence of sore throat for the past three weeks	Respiratory Problems of Principal Homemaker	N/A	N/A	Songsore et al 1998	Outcome	Health outcome
Proxy Environmental Health Indicators for Accra	Evidence of common colds for the past three weeks	Respiratory Problems of Principal Homemaker	N/A	N/A	Songsore et al 1998	Outcome	Health outcome
Proxy Environmental Health Indicators for Accra	Number of fever episodes per child for past two weeks	Malaria	N/A	N/A	Songsore et al 1998	Outcome	Health outcome
Proxy Environmental Health Indicators for Accra	Number of fever episodes per adult for past two weeks	Malaria	N/A	N/A	Songsore et al 1998	Outcome	Health outcome
Proxy Environmental Health Indicators for Accra	Evidence of skin rashes	Skin Diseases	N/A	N/A	Songsore et al 1998	Outcome	Health outcome
Proxy Environmental Health Indicators for Accra	Evidence of scabies (Zongo Lachichi or Krokro)	Skin Diseases	N/A	N/A	Songsore et al 1998	Outcome	Health outcome
Proxy Environmental Health Indicators for Accra	Presence of blood in urine (Schistosomiasis); typhoid, cholera	Other Diseases	N/A	N/A	Songsore et al 1998	Outcome	Health outcome
Urban Health Equity Assessment and Response Tool (Urban HEART)	Infant mortality: The number of infant deaths between birth and exactly one year of age, expressed as a rate per 1000 live births	Core indicators: Health care outcomes	Summary indicator	N/A	World Health Organization	Outcome	Health outcome
Urban Health Equity Assessment and Response Tool (Urban HEART)	Diabetes: Diabetes prevalence and death rates per 100 000 population (age-standardized)	Core indicators: Health care outcomes	Disease-specific indicator	N/A	World Health Organization	Outcome	Health outcome
Urban Health Equity Assessment and Response Tool (Urban HEART)	Tuberculosis: A. Proportion of tuberculosis cases detected and cured under directly observed treatment, short course (DOTS) B. Prevalence and death rates associated with tuberculosis	Core indicators: Health care outcomes	Disease-specific indicator	N/A	World Health Organization	Outcome	Health outcome
Urban Health Equity Assessment and Response Tool (Urban HEART)	Road traffic injuries: Road traffic death rate per 100 000 population	Core indicators: Health care outcomes	Disease-specific indicator	N/A	World Health Organization	Outcome	Health outcome
Urban Health Equity Assessment and Response Tool (Urban HEART)	Under-five mortality rate: The number of child deaths between birth and exactly five years of age, expressed as a rate per 1000 live births	Strongly recommended indicators: health care outcomes	Summary indicator	N/A	World Health Organization	Outcome	Health outcome
Urban Health Equity Assessment and Response Tool (Urban HEART)	Maternal mortality ratio: The number of maternal deaths per 100 000 live births, during a specified time period, usually one year	Strongly recommended indicators: health care outcomes	Summary indicator	N/A	World Health Organization	Outcome	Health outcome
Urban Health Equity Assessment and Response Tool (Urban HEART)	Life expectancy at birth: The number of years a newborn infant would live if prevailing patterns of age-specific mortality rates at the time of birth were to stay the same throughout the child’s life	Strongly recommended indicators: health care outcomes	Summary indicator	N/A	World Health Organization	Outcome	Health outcome
Urban Health Equity Assessment and Response Tool (Urban HEART)	A. All cancer: Age-standardized morbidity/mortality rates to be expressed per 100 000 population over a certain period of time. For example, cardiovascular disease mortality rate per 100 000 population in the last year	Strongly recommended indicators: health care outcomes	Disease-specific indicator	N/A	World Health Organization	Outcome	Health outcome
Urban Health Equity Assessment and Response Tool (Urban HEART)	B. Cardiovascular disease: Age-standardized morbidity/mortality rates to be expressed per 100 000 population over a certain period of time. For example, cardiovascular disease mortality rate per 100 000 population in the last year	Strongly recommended indicators: health care outcomes	Disease-specific indicator	N/A	World Health Organization	Outcome	Health outcome
Urban Health Equity Assessment and Response Tool (Urban HEART)	C. Respiratory diseases: Age-standardized morbidity/mortality rates to be expressed per 100 000 population over a certain period of time. For example, cardiovascular disease mortality rate per 100 000 population in the last year	Strongly recommended indicators: health care outcomes	Disease-specific indicator	N/A	World Health Organization	Outcome	Health outcome
Urban Health Equity Assessment and Response Tool (Urban HEART)	D. HIV and AIDS: Age-standardized morbidity/mortality rates to be expressed per 100 000 population over a certain period of time. For example, cardiovascular disease mortality rate per 100 000 population in the last year	Strongly recommended indicators: health care outcomes	Disease-specific indicator	N/A	World Health Organization	Outcome	Health outcome
Urban Health Equity Assessment and Response Tool (Urban HEART)	E. Homicide rate: Age-standardized morbidity/mortality rates to be expressed per 100 000 population over a certain period of time. For example, cardiovascular disease mortality rate per 100 000 population in the last year	Strongly recommended indicators: health care outcomes	Disease-specific indicator	N/A	World Health Organization	Outcome	Health outcome
Urban Health Equity Assessment and Response Tool (Urban HEART)	F. Mental illness: Age-standardized morbidity/mortality rates to be expressed per 100 000 population over a certain period of time. For example, cardiovascular disease mortality rate per 100 000 population in the last year	Strongly recommended indicators: health care outcomes	Disease-specific indicator	N/A	World Health Organization	Outcome	Health outcome
Urban Health Equity Assessment and Response Tool (Urban HEART)	Work-related injuries: Incidence rate of work-related injuries or diseases: fatal or non-fatal, per 100 000 working population	Strongly recommended indicators: physical environment and infrastructure	Physical environment and infrastructure	N/A	World Health Organization	Outcome	Health outcome
Core Environmental Health Indicators in Lucknow and Calcutta	Regularity of sweeper in clearing solid waste	N/A	N/A	N/A	Hunt & Lewin 2000	Community	Municipal: Waste system quality, coverage
Housing and Environmental Quality Indicators	Refuse disposal	N/A	Neighborhood/Environmental Facilities/Amenities	N/A	Muoghalu 1991	Community	Municipal: Waste system quality, coverage
Environmental Profile of a Community's Health (EPOCH) 1	Number of types of community infrastructure	Community demographics	N/A	N/A	Chow et al 2010	Community	Municipal: Water/sanitation quality, coverage
Caya Hueso Urban Ecosystem Health Indicators	% of water supply, street light networks, street infrastructure needing replacement	Pressure	Municipal Infrastructure	N/A	Spiegel et al 2001	Community	Municipal: Water/sanitation quality, coverage
Caya Hueso Urban Ecosystem Health Indicators	Breaks in water distribution network	State	Municipal Infrastructure	N/A	Spiegel et al 2001	Community	Municipal: Water/sanitation quality, coverage
Proxy Environmental Health Indicators for Accra	Communal toilets as principal toilet facility within community (c)	Sanitation	N/A	N/A	Songsore et al 1998	Community	Municipal: Water/sanitation quality, coverage
Proxy Environmental Health Indicators for Accra	Queuing time above 10 minutes at selected toilets within community (c)	Sanitation	N/A	N/A	Songsore et al 1998	Community	Municipal: Water/sanitation quality, coverage
Proxy Environmental Health Indicators for Accra	Toilet user fee payment for toilet use (c)	Sanitation	N/A	N/A	Songsore et al 1998	Community	Municipal: Water/sanitation quality, coverage
Proxy Environmental Health Indicators for Accra	Open defecation by neighbourhood children and/or adults (c)	Sanitation	N/A	N/A	Songsore et al 1998	Community	Municipal: Water/sanitation quality, coverage
Proxy Environmental Health Indicators for Accra	Littering of polythene/paper bags of faecal matter within community (c)	Sanitation	N/A	N/A	Songsore et al 1998	Community	Municipal: Water/sanitation quality, coverage
Proxy Environmental Health Indicators for Accra	Presence of public toilets in the midst of human dwellings (c)	Sanitation	N/A	N/A	Songsore et al 1998	Community	Municipal: Water/sanitation quality, coverage
Proxy Environmental Health Indicators for Accra	Presence of overflowing septic tanks and aqua-privy systems in the community	Sanitation	N/A	N/A	Songsore et al 1998	Community	Municipal: Water/sanitation quality, coverage
Proxy Environmental Health Indicators for Accra	Absence of/narrow drains in the community (c)	Sullage/drainage	N/A	N/A	Songsore et al 1998	Community	Municipal: Water/sanitation quality, coverage
Proxy Environmental Health Indicators for Accra	Pools of stagnant water (cesspools) (c)	Sullage/drainage	N/A	N/A	Songsore et al 1998	Community	Municipal: Water/sanitation quality, coverage
Proxy Environmental Health Indicators for Accra	Drains choked with garbage, weeds and silt (c)	Sullage/drainage	N/A	N/A	Songsore et al 1998	Community	Municipal: Water/sanitation quality, coverage
Caya Hueso Urban Ecosystem Health Indicators	Residual chlorine use	State	Municipal Infrastructure	N/A	Spiegel et al 2001	Community	Municipal: Water/sanitation quality, coverage
Proxy Environmental Health Indicators for Accra	Ponds/streams as principal source of water supply within community (c)	Water	N/A	N/A	Songsore et al 1998	Community	Municipal: Water/sanitation quality, coverage
Proxy Environmental Health Indicators for Accra	Principal source of potable water supply outside house compound (c)	Water	N/A	N/A	Songsore et al 1998	Community	Municipal: Water/sanitation quality, coverage
Proxy Environmental Health Indicators for Accra	Frequent water supply interruptions within community (c)	Water	N/A	N/A	Songsore et al 1998	Community	Municipal: Water/sanitation quality, coverage
Proxy Environmental Health Indicators for Accra	Pay as you use for water at selected water points (c)	Water	N/A	N/A	Songsore et al 1998	Community	Municipal: Water/sanitation quality, coverage
Proxy Environmental Health Indicators for Accra	Vendors as principal source of potable water supply within community (c/h)	Water	N/A	N/A	Songsore et al 1998	Community	Municipal: Water/sanitation quality, coverage
Proxy Environmental Health Indicators for Accra	Pipelines on ground surface and in drains (cross contamination) (c)	Water	N/A	N/A	Songsore et al 1998	Community	Municipal: Water/sanitation quality, coverage
Proxy Environmental Health Indicators for Accra	Community self-assessment of water quality using their own indicators (c)	Water	N/A	N/A	Songsore et al 1998	Community	Municipal: Water/sanitation quality, coverage
Proxy Environmental Health Indicators for Accra	Queuing time of 20+ minutes at water collection points (c)	Water	N/A	N/A	Songsore et al 1998	Community	Municipal: Water/sanitation quality, coverage
Proxy Environmental Health Indicators for Accra	Distance above 200 metres from water collection points (c)	Water	N/A	N/A	Songsore et al 1998	Community	Municipal: Water/sanitation quality, coverage
Housing and Environmental Quality Indicators	Storm water drainage	N/A	Neighborhood/Environmental Facilities/Amenities	N/A	Muoghalu 1991	Community	Municipal: Water/sanitation quality, coverage
Urban Health Equity Assessment and Response Tool (Urban HEART)	Underweight children: Prevalence of underweight children under five years of age	Strongly recommended indicators: social and human development	Social and human development	N/A	World Health Organization	HH/Ind	Nutrition
Urban Health Equity Assessment and Response Tool (Urban HEART)	Overweight and obesity: Prevalence of overweight and obesity in the population	Strongly recommended indicators: social and human development	Social and human development	N/A	World Health Organization	HH/Ind	Nutrition
Urban Health Equity Assessment and Response Tool (Urban HEART)	Low birthweight: Percentage of liveborn infants who weigh less than 2500 grams, for a given time period	Optional indicators: Social and human development	Social and human development	N/A	World Health Organization	HH/Ind	Nutrition
Proxy Environmental Health Indicators for Accra	Presence of barefooted children in community (c)	Hygiene	N/A	N/A	Songsore et al 1998	Community	Pedestrian: Barefoot walking
EPOCH Photo Neighbourhood Evaluation Tool (EP-NET)	Q10. Level of pedestrian density	N/A	N/A	N/A	Chow et al 2014	Community	Pedestrian: Density
EPOCH Photo Neighbourhood Evaluation Tool (EP-NET)	Q16. Number of crosswalks present	N/A	N/A	N/A	Chow et al 2014	Community	Pedestrian: Density
EPOCH Photo Neighbourhood Evaluation Tool (EP-NET)	Q25. Benches	N/A	N/A	N/A	Chow et al 2014	Community	Pedestrian: Public facilities (eg benches, bins)
EPOCH Photo Neighbourhood Evaluation Tool (EP-NET)	Q25. Trashcan	N/A	N/A	N/A	Chow et al 2014	Community	Pedestrian: Public facilities (eg benches, bins)
EPOCH Photo Neighbourhood Evaluation Tool (EP-NET)	Q25c. Newspaper boxes	N/A	N/A	N/A	Chow et al 2014	Community	Pedestrian: Public facilities (eg benches, bins)
EPOCH Photo Neighbourhood Evaluation Tool (EP-NET)	Q25. Phone booth	N/A	N/A	N/A	Chow et al 2014	Community	Pedestrian: Public facilities (eg benches, bins)
Housing and Environmental Quality Indicators	Public dustbin	N/A	Neighborhood/Environmental Facilities/Amenities	N/A	Muoghalu 1991	Community	Pedestrian: Public facilities (eg benches, bins)
EPOCH Photo Neighbourhood Evaluation Tool (EP-NET)	Q2. Type of sidewalk present in photos	N/A	N/A	N/A	Chow et al 2014	Community	Pedestrian: Sidewalk and crosswalk type, quality
EPOCH Photo Neighbourhood Evaluation Tool (EP-NET)	Q3. Concrete	N/A	N/A	N/A	Chow et al 2014	Community	Pedestrian: Sidewalk and crosswalk type, quality
EPOCH Photo Neighbourhood Evaluation Tool (EP-NET)	Q3. Paving bricks	N/A	N/A	N/A	Chow et al 2014	Community	Pedestrian: Sidewalk and crosswalk type, quality
EPOCH Photo Neighbourhood Evaluation Tool (EP-NET)	Q3. Asphalt	N/A	N/A	N/A	Chow et al 2014	Community	Pedestrian: Sidewalk and crosswalk type, quality
EPOCH Photo Neighbourhood Evaluation Tool (EP-NET)	Q4. Quality of sidewalk	N/A	N/A	N/A	Chow et al 2014	Community	Pedestrian: Sidewalk and crosswalk type, quality
EPOCH Photo Neighbourhood Evaluation Tool (EP-NET)	Q1. Are sidewalks present	N/A	N/A	N/A	Chow et al 2014	Community	Pedestrian: Sidewalk and crosswalk type, quality
EPOCH Photo Neighbourhood Evaluation Tool (EP-NET)	Q7. Grass/dirt strip present between sidewalk and road	N/A	N/A	N/A	Chow et al 2014	Community	Pedestrian: Sidewalk and crosswalk type, quality
EPOCH Photo Neighbourhood Evaluation Tool (EP-NET)	Q11. Amount obstacles seen in photos	N/A	N/A	N/A	Chow et al 2014	Community	Pedestrian: Sidewalk and crosswalk type, quality
EPOCH Photo Neighbourhood Evaluation Tool (EP-NET)	Q15. Are there crosswalks present	N/A	N/A	N/A	Chow et al 2014	Community	Pedestrian: Sidewalk and crosswalk type, quality
EPOCH Photo Neighbourhood Evaluation Tool (EP-NET)	Q34. Opinion: The streets and sidewalks in neighbourhood are suitable for walking	N/A	N/A	N/A	Chow et al 2014	Community	Pedestrian: Sidewalk and crosswalk type, quality
Environmental Profile of a Community's Health (EPOCH) 1	Sidewalk completeness and quality scale	Community demographics	N/A	N/A	Chow et al 2010	Community	Pedestrian: Sidewalk and crosswalk type, quality
EPOCH Photo Neighbourhood Evaluation Tool (EP-NET)	Q17e. Pedestrian activated singal	N/A	N/A	N/A	Chow et al 2014	Community	Pedestrian: Sidewalk and crosswalk type, quality
EPOCH Photo Neighbourhood Evaluation Tool (EP-NET)	Q17f. Pedestrian crossing signs	N/A	N/A	N/A	Chow et al 2014	Community	Pedestrian: Sidewalk and crosswalk type, quality
Environmental Quality Index	T -Seismicity and volcanism	Environmental problems	N/A	N/A	Celemin and Velazquez 2012	Community	Physical: Environmental risk (eg flooding, slopes)
Environmental Quality Index	W - Climatic (dis)comfort	Environmental problems	N/A	N/A	Celemin and Velazquez 2012	Community	Physical: Environmental risk (eg flooding, slopes)
Environmental Quality Index	U - Tornadoes	Environmental problems	N/A	N/A	Celemin and Velazquez 2012	Community	Physical: Environmental risk (eg flooding, slopes)
Environmental Quality Index	O - Hazardous locations	Environmental problems	N/A	N/A	Celemin and Velazquez 2012	Community	Physical: Environmental risk (eg flooding, slopes)
Environmental Quality Index	P - Locations with negative externalities	Environmental problems	N/A	N/A	Celemin and Velazquez 2012	Community	Physical: Environmental risk (eg flooding, slopes)
Environmental Quality Index	V - Flooding	Environmental problems	N/A	N/A	Celemin and Velazquez 2012	Community	Physical: Environmental risk (eg flooding, slopes)
Proxy Environmental Health Indicators for Accra	Evidence of children playing in and around stagnant water (c)	Sullage/drainage	N/A	N/A	Songsore et al 1998	Community	Physical: Environmental risk (eg flooding, slopes)
Proxy Environmental Health Indicators for Accra	Evidence of mosquito and other larvae within stagnant water bodies (c)	Sullage/drainage	N/A	N/A	Songsore et al 1998	Community	Physical: Environmental risk (eg flooding, slopes)
Proxy Environmental Health Indicators for Accra	Evidence of flood risks within community (c)	Sullage/drainage	N/A	N/A	Songsore et al 1998	Community	Physical: Environmental risk (eg flooding, slopes)
Proxy Environmental Health Indicators for Accra	Pools of stagnant water in drains (c)	Sullage/drainage	N/A	N/A	Songsore et al 1998	Community	Physical: Environmental risk (eg flooding, slopes)
Urban Health Equity Indicators for Mathare Informal Settlement	Number of infrastructure projects launched to secure housing on steep slopes & in flood areas	Environment	Living Conditions	N/A	Corburn & Cohen 2012	Community	Physical: Environmental risk (eg flooding, slopes)
Caya Hueso Urban Ecosystem Health Indicators	Vector infestation indices, e.g., mosquitos	State	Municipal Infrastructure	N/A	Spiegel et al 2001	Community	Physical: Environmental risk (eg flooding, slopes)
Core Environmental Health Indicators in Lucknow and Calcutta	Existence of a park/playing area in the neighborhood	N/A	N/A	N/A	Hunt & Lewin 2000	Community	Physical: Green/recreation space type, coverage
Environmental Profile of a Community's Health (EPOCH) 1	Number of parks and street trees	Community observation walk	N/A	N/A	Chow et al 2010	Community	Physical: Green/recreation space type, coverage
Environmental Quality Index	A - Beaches	Nature-based recreational resources	N/A	N/A	Celemin and Velazquez 2012	Community	Physical: Green/recreation space type, coverage
Environmental Quality Index	B - Resort in streams, rivers and lakes	Nature-based recreational resources	N/A	N/A	Celemin and Velazquez 2012	Community	Physical: Green/recreation space type, coverage
Environmental Quality Index	C - Natural spas	Nature-based recreational resources	N/A	N/A	Celemin and Velazquez 2012	Community	Physical: Green/recreation space type, coverage
Environmental Quality Index	D - Presence of ice and snow for winter activities	Nature-based recreational resources	N/A	N/A	Celemin and Velazquez 2012	Community	Physical: Green/recreation space type, coverage
Environmental Quality Index	E - Relief from a geographic perspective is the variations in height of a land surface.	Nature-based recreational resources	N/A	N/A	Celemin and Velazquez 2012	Community	Physical: Green/recreation space type, coverage
Environmental Quality Index	F -Lakes and streams	Nature-based recreational resources	N/A	N/A	Celemin and Velazquez 2012	Community	Physical: Green/recreation space type, coverage
Environmental Quality Index	G - Parks and green open spaces	Nature-based recreational resources	N/A	N/A	Celemin and Velazquez 2012	Community	Physical: Green/recreation space type, coverage
Environmental Quality Index	H - Urban aesthetic/urban heritage	Socially constructed recreational resources	N/A	N/A	Celemin and Velazquez 2012	Community	Physical: Green/recreation space type, coverage
Environmental Quality Index	I - Cultural centres	Socially constructed recreational resources	N/A	N/A	Celemin and Velazquez 2012	Community	Physical: Green/recreation space type, coverage
Environmental Quality Index	J - Shopping malls and other amenities	Socially constructed recreational resources	N/A	N/A	Celemin and Velazquez 2012	Community	Physical: Green/recreation space type, coverage
Environmental Quality Index	K - Sports centres	Socially constructed recreational resources	N/A	N/A	Celemin and Velazquez 2012	Community	Physical: Green/recreation space type, coverage
EPOCH Photo Neighbourhood Evaluation Tool (EP-NET)	Q19. Open field	N/A	N/A	N/A	Chow et al 2014	Community	Physical: Green/recreation space type, coverage
EPOCH Photo Neighbourhood Evaluation Tool (EP-NET)	Q19. Bodies of water	N/A	N/A	N/A	Chow et al 2014	Community	Physical: Green/recreation space type, coverage
EPOCH Photo Neighbourhood Evaluation Tool (EP-NET)	Q19. Mountains/hills	N/A	N/A	N/A	Chow et al 2014	Community	Physical: Green/recreation space type, coverage
EPOCH Photo Neighbourhood Evaluation Tool (EP-NET)	Q19. Greenbelt/forest	N/A	N/A	N/A	Chow et al 2014	Community	Physical: Green/recreation space type, coverage
EPOCH Photo Neighbourhood Evaluation Tool (EP-NET)	Q19. Desert	N/A	N/A	N/A	Chow et al 2014	Community	Physical: Green/recreation space type, coverage
EPOCH Photo Neighbourhood Evaluation Tool (EP-NET)	Q20. Percentage of natural feature present in photos	N/A	N/A	N/A	Chow et al 2014	Community	Physical: Green/recreation space type, coverage
EPOCH Photo Neighbourhood Evaluation Tool (EP-NET)	Q21. Number of trees planted	N/A	N/A	N/A	Chow et al 2014	Community	Physical: Green/recreation space type, coverage
EPOCH Photo Neighbourhood Evaluation Tool (EP-NET)	Q37. Opinion: The neighborhood as a whole is aesthetically very appealing	N/A	N/A	N/A	Chow et al 2014	Community	Physical: Green/recreation space type, coverage
Housing and Environmental Quality Indicators	Playground or open space for children	N/A	Neighborhood/Environmental Facilities/Amenities	N/A	Muoghalu 1991	Community	Physical: Green/recreation space type, coverage
Urban Health Equity Assessment and Response Tool (Urban HEART)	Green spaces: Proportion of land area covered by green spaces (including parks, playing fields, other open spaces)	Optional indicators: Physical environment and infrastructure	Physical environment and infrastructure	N/A	World Health Organization	Community	Physical: Green/recreation space type, coverage
Environmental Quality Index	N - Pollution/Noise/Traffic	Environmental problems	N/A	N/A	Celemin and Velazquez 2012	Community	Pollution: Air, Noise, Odour
Proxy Environmental Health Indicators for Accra	Smoke pollution from corn mills and micro-enterprises/vehicles (e.g. garages, fish smoking, rubbish burning etc.) in community ©	“Indoor” and “Outdoor” Air Pollution	N/A	N/A	Songsore et al 1998	Community	Pollution: Air, Noise, Odour
Proxy Environmental Health Indicators for Accra	Presence of noise pollution from artisanal works/micro-enterprises etc.(c)	Housing Problems	N/A	N/A	Songsore et al 1998	Community	Pollution: Air, Noise, Odour
Proxy Environmental Health Indicators for Accra	Odour nuisance around toilets/garbage dumps/drains etc. (c)	Sanitation	N/A	N/A	Songsore et al 1998	Community	Pollution: Air, Noise, Odour
Caya Hueso Urban Ecosystem Health Indicators	Garbage piles/km2, street cleanliness	State	Municipal Infrastructure	N/A	Spiegel et al 2001	Community	Pollution: Garbage pile coverage, proximity
EPOCH Photo Neighbourhood Evaluation Tool (EP-NET)	Q24. Litter/garbage present	N/A	N/A	N/A	Chow et al 2014	Community	Pollution: Garbage pile coverage, proximity
Proxy Environmental Health Indicators for Accra	Mounds of uncollected garbage within community (c)	Solid Waste	N/A	N/A	Songsore et al 1998	Community	Pollution: Garbage pile coverage, proximity
Proxy Environmental Health Indicators for Accra	Indiscriminate dumping of garbage in community (c)	Solid Waste	N/A	N/A	Songsore et al 1998	Community	Pollution: Garbage pile coverage, proximity
Proxy Environmental Health Indicators for Accra	Evidence of uncovered solid waste within house compounds (c)	Solid Waste	N/A	N/A	Songsore et al 1998	Community	Pollution: Garbage pile coverage, proximity
Proxy Environmental Health Indicators for Accra	Paper and plastic litter within community (c)	Solid Waste	N/A	N/A	Songsore et al 1998	Community	Pollution: Garbage pile coverage, proximity
Proxy Environmental Health Indicators for Accra	Evidence of children playing around waste-dumps and/or scavenging in them	Solid Waste	N/A	N/A	Songsore et al 1998	Community	Pollution: Garbage pile coverage, proximity
Proxy Environmental Health Indicators for Accra	Evidence of animals scavenging on waste-dumps and spreading the litter (c)	Solid Waste	N/A	N/A	Songsore et al 1998	Community	Pollution: Garbage pile coverage, proximity
Environmental Quality Index	S - Percentage of the population living near dumps (less than 300 metres)	Environmental problems	N/A	N/A	Celemin and Velazquez 2012	Community	Pollution: Garbage pile coverage, proximity
Proxy Environmental Health Indicators for Accra	Number of children under five years of age per household	Background Socio-Demographic context (Screener)	N/A	N/A	Songsore et al 1998	HH/Ind	Population demographic
Caya Hueso Urban Ecosystem Health Indicators	Population density	Driving Force	Municipal Infrastructure	N/A	Spiegel et al 2001	Community	Population: Density
Neighbourhood Environment Indices	Residential density	None	N/A	N/A	Azmi and Ahmad 2015	Community	Population: Density
Caya Hueso Urban Ecosystem Health Indicators	Urbanization growth rate	Driving Force	Municipal Infrastructure	N/A	Spiegel et al 2001	Community	Population: Growth
Caya Hueso Urban Ecosystem Health Indicators	Population migration to community	Driving Force	Municipal Infrastructure	N/A	Spiegel et al 2001	Community	Population: Migration
Caya Hueso Urban Ecosystem Health Indicators	% of houses with inadequate ventilation	Pressure	Housing	N/A	Spiegel et al 2001	HH/Ind	Poverty (eg crowding, sanitation, expenditures)
Proxy Environmental Health Indicators for Accra	Wood as principal cooking fuel in community (c/h)	“Indoor” and “Outdoor” Air Pollution	N/A	N/A	Songsore et al 1998	HH/Ind	Poverty (eg crowding, sanitation, expenditures)
Proxy Environmental Health Indicators for Accra	Charcoal as principal cooking fuel in community (c/h)	“Indoor” and “Outdoor” Air Pollution	N/A	N/A	Songsore et al 1998	HH/Ind	Poverty (eg crowding, sanitation, expenditures)
Caya Hueso Urban Ecosystem Health Indicators	% of houses with poor indoor air quality	State	Housing	N/A	Spiegel et al 2001	HH/Ind	Poverty (eg crowding, sanitation, expenditures)
Proxy Environmental Health Indicators for Accra	Evidence of frequent cigarette/pipe smoking within home (h)	“Indoor” and “Outdoor” Air Pollution	N/A	N/A	Songsore et al 1998	HH/Ind	Poverty (eg crowding, sanitation, expenditures)
Proxy Environmental Health Indicators for Accra	Evidence of cooking done indoors (in sleeping rooms) (h)	“Indoor” and “Outdoor” Air Pollution	N/A	N/A	Songsore et al 1998	HH/Ind	Poverty (eg crowding, sanitation, expenditures)
Proxy Environmental Health Indicators for Accra	Evidence of cooking with wood/charcoal in kitchens (h)	“Indoor” and “Outdoor” Air Pollution	N/A	N/A	Songsore et al 1998	HH/Ind	Poverty (eg crowding, sanitation, expenditures)
Caya Hueso Urban Ecosystem Health Indicators	% of houses using kerosene as fuel source	Pressure	Housing	N/A	Spiegel et al 2001	HH/Ind	Poverty (eg crowding, sanitation, expenditures)
Urban Health Equity Assessment and Response Tool (Urban HEART)	Solid fuels: Percentage of households using solid fuels	Strongly recommended indicators: physical environment and infrastructure	Physical environment and infrastructure	N/A	World Health Organization	HH/Ind	Poverty (eg crowding, sanitation, expenditures)
Housing and Environmental Quality Indicators	Room Occupancy Factor	Internal Facilities/Amenities/Crowding Index	Housing Shell	N/A	Muoghalu 1991	HH/Ind	Poverty (eg crowding, sanitation, expenditures)
Proxy Environmental Health Indicators for Accra	Evidence of sleeping outside of rooms in community (c/h)	Housing Problems	N/A	N/A	Songsore et al 1998	HH/Ind	Poverty (eg crowding, sanitation, expenditures)
Proxy Environmental Health Indicators for Accra	Evidence of crowding in sleeping places (h)	Housing Problems	N/A	N/A	Songsore et al 1998	HH/Ind	Poverty (eg crowding, sanitation, expenditures)
Proxy Environmental Health Indicators for Accra	Evidence of domestic animals sharing dwelling places with humans (h)	Housing Problems	N/A	N/A	Songsore et al 1998	HH/Ind	Poverty (eg crowding, sanitation, expenditures)
Caya Hueso Urban Ecosystem Health Indicators	% of people exposed to inadequate lighting	Exposure	Municipal Infrastructure	N/A	Spiegel et al 2001	HH/Ind	Poverty (eg crowding, sanitation, expenditures)
Housing and Environmental Quality Indicators	Lighting	Internal Facilities/Amenities/Crowding Index	Housing Shell	N/A	Muoghalu 1991	HH/Ind	Poverty (eg crowding, sanitation, expenditures)
Urban Health Equity Indicators for Mathare Informal Settlement	Self-reports of food insecurity	Water, sanitation & food	Living Conditions	N/A	Corburn & Cohen 2012	HH/Ind	Poverty (eg crowding, sanitation, expenditures)
Urban Health Equity Assessment and Response Tool (Urban HEART)	Poverty: Percentage of population living below the nationally determined poverty line	Strongly recommended indicators: economics	Economics	N/A	World Health Organization	HH/Ind	Poverty (eg crowding, sanitation, expenditures)
Urban Health Equity Assessment and Response Tool (Urban HEART)	Slum population: Proportion of urban population living in slum households	Optional indicators: Economics	Economics	N/A	World Health Organization	HH/Ind	Poverty (eg crowding, sanitation, expenditures)
Caya Hueso Urban Ecosystem Health Indicators	% of people in houses without indoor toilets, etc.	Exposure	Housing	N/A	Spiegel et al 2001	HH/Ind	Poverty (eg crowding, sanitation, expenditures)
Core Environmental Health Indicators in Lucknow and Calcutta	Percentage of households with access to sanitary latrine (whether temporary or permanent)	N/A	N/A	N/A	Hunt & Lewin 2000	HH/Ind	Poverty (eg crowding, sanitation, expenditures)
Core Environmental Health Indicators in Lucknow and Calcutta	Percentage of households with sewerage connection	N/A	N/A	N/A	Hunt & Lewin 2000	HH/Ind	Poverty (eg crowding, sanitation, expenditures)
Core Environmental Health Indicators in Lucknow and Calcutta	Percentage of households with connection to drainage system	N/A	N/A	N/A	Hunt & Lewin 2000	HH/Ind	Poverty (eg crowding, sanitation, expenditures)
Core Environmental Health Indicators in Lucknow and Calcutta	Percentage of households using bins to dispose of solid waste	N/A	N/A	N/A	Hunt & Lewin 2000	HH/Ind	Poverty (eg crowding, sanitation, expenditures)
Core Environmental Health Indicators in Lucknow and Calcutta	Percentage of households disposing of waste in a scattered manner/after the sweepers' rounds	N/A	N/A	N/A	Hunt & Lewin 2000	HH/Ind	Poverty (eg crowding, sanitation, expenditures)
Housing and Environmental Quality Indicators	Bathroom	Internal Facilities/Amenities/Crowding Index	Housing Shell	N/A	Muoghalu 1991	HH/Ind	Poverty (eg crowding, sanitation, expenditures)
Housing and Environmental Quality Indicators	Toilet	Internal Facilities/Amenities/Crowding Index	Housing Shell	N/A	Muoghalu 1991	HH/Ind	Poverty (eg crowding, sanitation, expenditures)
Housing and Environmental Quality Indicators	Kitchen	Internal Facilities/Amenities/Crowding Index	Housing Shell	N/A	Muoghalu 1991	HH/Ind	Poverty (eg crowding, sanitation, expenditures)
Proxy Environmental Health Indicators for Accra	Toilet sharing between households within house compound (h)	Sanitation	N/A	N/A	Songsore et al 1998	HH/Ind	Poverty (eg crowding, sanitation, expenditures)
Proxy Environmental Health Indicators for Accra	Use of chamber pots for storage of faecal matter/urine in-house (h)	Sanitation	N/A	N/A	Songsore et al 1998	HH/Ind	Poverty (eg crowding, sanitation, expenditures)
Proxy Environmental Health Indicators for Accra	No facility for hand washing attached to toilet (c/h)	Hygiene	N/A	N/A	Songsore et al 1998	HH/Ind	Poverty (eg crowding, sanitation, expenditures)
Proxy Environmental Health Indicators for Accra	Absence of household bath-house facility (h)	Hygiene	N/A	N/A	Songsore et al 1998	HH/Ind	Poverty (eg crowding, sanitation, expenditures)
Proxy Environmental Health Indicators for Accra	Droppings of domestic animals in and around house compound (h)	Housing Problems	N/A	N/A	Songsore et al 1998	HH/Ind	Poverty (eg crowding, sanitation, expenditures)
Proxy Environmental Health Indicators for Accra	Evidence of dirty floor of house compound (h)	Housing Problems	N/A	N/A	Songsore et al 1998	HH/Ind	Poverty (eg crowding, sanitation, expenditures)
Urban Health Equity Assessment and Response Tool (Urban HEART)	Access to improved sanitation: Percentage of population with access to improved sanitation	Core indicators: Health determinants	Physical environment and infrastructure	N/A	World Health Organization	HH/Ind	Poverty (eg crowding, sanitation, expenditures)
Urban Health Equity Indicators for Mathare Informal Settlement	Percent of households with in-home water & toilet service	Water, sanitation & food	Living Conditions	N/A	Corburn & Cohen 2012	HH/Ind	Poverty (eg crowding, sanitation, expenditures)
Housing and Environmental Quality Indicators	Roof	Structural Materials/Condition	Housing Shell	N/A	Muoghalu 1991	HH/Ind	Poverty (eg crowding, sanitation, expenditures)
Housing and Environmental Quality Indicators	Walls	Structural Materials/Condition	Housing Shell	N/A	Muoghalu 1991	HH/Ind	Poverty (eg crowding, sanitation, expenditures)
Housing and Environmental Quality Indicators	Ceiling	Structural Materials/Condition	Housing Shell	N/A	Muoghalu 1991	HH/Ind	Poverty (eg crowding, sanitation, expenditures)
Housing and Environmental Quality Indicators	Doors	Structural Materials/Condition	Housing Shell	N/A	Muoghalu 1991	HH/Ind	Poverty (eg crowding, sanitation, expenditures)
Housing and Environmental Quality Indicators	Windows	Structural Materials/Condition	Housing Shell	N/A	Muoghalu 1991	HH/Ind	Poverty (eg crowding, sanitation, expenditures)
Housing and Environmental Quality Indicators	Floor	Structural Materials/Condition	Housing Shell	N/A	Muoghalu 1991	HH/Ind	Poverty (eg crowding, sanitation, expenditures)
Housing and Environmental Quality Indicators	Roof Condition	Structural Materials/Condition	Housing Shell	N/A	Muoghalu 1991	HH/Ind	Poverty (eg crowding, sanitation, expenditures)
Housing and Environmental Quality Indicators	Walls Condition	Structural Materials/Condition	Housing Shell	N/A	Muoghalu 1991	HH/Ind	Poverty (eg crowding, sanitation, expenditures)
Caya Hueso Urban Ecosystem Health Indicators	Average cost for repairs (by repair type)	Pressure	Housing	N/A	Spiegel et al 2001	HH/Ind	Poverty (eg crowding, sanitation, expenditures)
Caya Hueso Urban Ecosystem Health Indicators	% of families willing to repair houses	Pressure	Housing	N/A	Spiegel et al 2001	HH/Ind	Poverty (eg crowding, sanitation, expenditures)
Caya Hueso Urban Ecosystem Health Indicators	% of houses at less than adequate state (leaking roof, structurally unsound, façade in poor repair)	State	Housing	N/A	Spiegel et al 2001	HH/Ind	Poverty (eg crowding, sanitation, expenditures)
Caya Hueso Urban Ecosystem Health Indicators	% of people in houses at risk of collapse	Exposure	Housing	N/A	Spiegel et al 2001	HH/Ind	Poverty (eg crowding, sanitation, expenditures)
Core Environmental Health Indicators in Lucknow and Calcutta	Episodes of flooding inside households	N/A	N/A	N/A	Hunt & Lewin 2000	HH/Ind	Poverty (eg crowding, sanitation, expenditures)
Proxy Environmental Health Indicators for Accra	Evidence of leaking roofs during rains (h)	Housing Problems	N/A	N/A	Songsore et al 1998	HH/Ind	Poverty (eg crowding, sanitation, expenditures)
Urban Health Equity Assessment and Response Tool (Urban HEART)	Secure tenure: Percentage of households with access to secure tenure (owned or rented)	Strongly recommended indicators: economics	Economics	N/A	World Health Organization	HH/Ind	Poverty (eg crowding, sanitation, expenditures)
Urban Health Equity Indicators for Mathare Informal Settlement	Ratio of structure owners to tenants	Housing	Living Conditions	N/A	Corburn & Cohen 2012	HH/Ind	Poverty (eg crowding, sanitation, expenditures)
Proxy Environmental Health Indicators for Accra	Use of mosquito coil/burning of leaves as repellent (h)	“Indoor” and “Outdoor” Air Pollution	N/A	N/A	Songsore et al 1998	HH/Ind	Poverty (eg crowding, sanitation, expenditures)
Proxy Environmental Health Indicators for Accra	Use of pump-spray insecticide (h)	“Indoor” and “Outdoor” Air Pollution	N/A	N/A	Songsore et al 1998	HH/Ind	Poverty (eg crowding, sanitation, expenditures)
Caya Hueso Urban Ecosystem Health Indicators	% of people exposed to rodents or infestations	Exposure	Municipal Infrastructure	N/A	Spiegel et al 2001	HH/Ind	Poverty (eg crowding, sanitation, expenditures)
Proxy Environmental Health Indicators for Accra	Presence of many flies within kitchen/chopbars (cooking area) (c/h)	Pests	N/A	N/A	Songsore et al 1998	HH/Ind	Poverty (eg crowding, sanitation, expenditures)
Proxy Environmental Health Indicators for Accra	Presence of many flies within toilet (c/h)	Pests	N/A	N/A	Songsore et al 1998	HH/Ind	Poverty (eg crowding, sanitation, expenditures)
Proxy Environmental Health Indicators for Accra	Presence of many cockroaches in cooking area and house compound (h)	Pests	N/A	N/A	Songsore et al 1998	HH/Ind	Poverty (eg crowding, sanitation, expenditures)
Proxy Environmental Health Indicators for Accra	Presence of mice within house (h)	Pests	N/A	N/A	Songsore et al 1998	HH/Ind	Poverty (eg crowding, sanitation, expenditures)
Proxy Environmental Health Indicators for Accra	Presence of mosquito larvae in water storage containers (Entomologists?) (h)	Pests	N/A	N/A	Songsore et al 1998	HH/Ind	Poverty (eg crowding, sanitation, expenditures)
Proxy Environmental Health Indicators for Accra	Complaints about bed bugs in sleeping area (i/h)	Pests	N/A	N/A	Songsore et al 1998	HH/Ind	Poverty (eg crowding, sanitation, expenditures)
Proxy Environmental Health Indicators for Accra	Evidence of lice in children’s hair within community (i)	Pests	N/A	N/A	Songsore et al 1998	HH/Ind	Poverty (eg crowding, sanitation, expenditures)
Urban Health Equity Assessment and Response Tool (Urban HEART)	Households served by municipal solid waste management system: Percentage of households served by municipal solid waste management system	Strongly recommended indicators: physical environment and infrastructure	Physical environment and infrastructure	N/A	World Health Organization	HH/Ind	Poverty (eg crowding, sanitation, expenditures)
Caya Hueso Urban Ecosystem Health Indicators	% of people in houses without indoor water supply	Exposure	Housing	N/A	Spiegel et al 2001	HH/Ind	Poverty (eg crowding, sanitation, expenditures)
Caya Hueso Urban Ecosystem Health Indicators	% of people without water supply	Exposure	Municipal Infrastructure	N/A	Spiegel et al 2001	HH/Ind	Poverty (eg crowding, sanitation, expenditures)
Core Environmental Health Indicators in Lucknow and Calcutta	Percentage of households with individual piped water connections	N/A	N/A	N/A	Hunt & Lewin 2000	HH/Ind	Poverty (eg crowding, sanitation, expenditures)
Housing and Environmental Quality Indicators	Water (source)	Internal Facilities/Amenities/Crowding Index	Housing Shell	N/A	Muoghalu 1991	HH/Ind	Poverty (eg crowding, sanitation, expenditures)
Housing and Environmental Quality Indicators	Disposal of Sullage Water	Internal Facilities/Amenities/Crowding Index	Housing Shell	N/A	Muoghalu 1991	HH/Ind	Poverty (eg crowding, sanitation, expenditures)
Proxy Environmental Health Indicators for Accra	Potable water stored in open containers (h)	Water	N/A	N/A	Songsore et al 1998	HH/Ind	Poverty (eg crowding, sanitation, expenditures)
Proxy Environmental Health Indicators for Accra	Use of common dip cup for drinking water (h)	Water	N/A	N/A	Songsore et al 1998	HH/Ind	Poverty (eg crowding, sanitation, expenditures)
Urban Health Equity Assessment and Response Tool (Urban HEART)	Access to safe water: Percentage of population with sustainable access to an improved water source	Core indicators: Health determinants	Physical environment and infrastructure	N/A	World Health Organization	HH/Ind	Poverty (eg crowding, sanitation, expenditures)
Environmental Quality Index	Q - Crime rate	Environmental problems	N/A	N/A	Celemin and Velazquez 2012	Community	Safety: Crime rates, police patrol, bribery
EPOCH Photo Neighbourhood Evaluation Tool (EP-NET)	Q33. Opinion: The neighborhood is very safe and pedestrian friendly	N/A	N/A	N/A	Chow et al 2014	Community	Safety: Crime rates, police patrol, bribery
Housing and Environmental Quality Indicators	Police Patrol	N/A	Neighborhood/Environmental Facilities/Amenities	N/A	Muoghalu 1991	Community	Safety: Crime rates, police patrol, bribery
Urban Health Equity Indicators for Mathare Informal Settlement	Number of meetings held in community by Nairobi’s city council and water & power company addressing ongoing infrastructure, housing, & health issues	Government responsiveness	Political power & outcomes	N/A	Corburn & Cohen 2012	Community	Society: Civil engagement, representation
Environmental Quality Index	L - Use of pesticides in agriculture	Environmental problems	N/A	N/A	Celemin and Velazquez 2012	Community	Society: Food vendor safety
Proxy Environmental Health Indicators for Accra	Food sold near drains (c)	Food Contamination	N/A	N/A	Songsore et al 1998	Community	Society: Food vendor safety
Proxy Environmental Health Indicators for Accra	· Food sold near public toilets (c)	Food Contamination	N/A	N/A	Songsore et al 1998	Community	Society: Food vendor safety
Proxy Environmental Health Indicators for Accra	· Food cooked in the open for sale (c)	Food Contamination	N/A	N/A	Songsore et al 1998	Community	Society: Food vendor safety
Proxy Environmental Health Indicators for Accra	Dusty eating areas or eating areas along main transportation arteries with vehicular smoke pollution	Food Contamination	N/A	N/A	Songsore et al 1998	Community	Society: Food vendor safety
Proxy Environmental Health Indicators for Accra	· Uncovered vendor prepared food or left-overs within the house (c/h)	Food Contamination	N/A	N/A	Songsore et al 1998	Community	Society: Food vendor safety
Proxy Environmental Health Indicators for Accra	· Evidence of children defecating around food vending area/cooking area within the home (c/h)	Food Contamination	N/A	N/A	Songsore et al 1998	Community	Society: Food vendor safety
Proxy Environmental Health Indicators for Accra	· Food sold in eating-places without running water ©	Food Contamination	N/A	N/A	Songsore et al 1998	Community	Society: Food vendor safety
Proxy Environmental Health Indicators for Accra	Use of unwashed or rotten vegetables for cooking/raw eating (c/h)	Food Contamination	N/A	N/A	Songsore et al 1998	Community	Society: Food vendor safety
Proxy Environmental Health Indicators for Accra	· Lack of medical certification of food vendors (from health inspectors) (c)	Food Contamination	N/A	N/A	Songsore et al 1998	Community	Society: Food vendor safety
Proxy Environmental Health Indicators for Accra	· Using (naked) hand as means of serving food. (c/h)	Food Contamination	N/A	N/A	Songsore et al 1998	Community	Society: Food vendor safety
Proxy Environmental Health Indicators for Accra	· Serving food in leaves/paper (c)	Food Contamination	N/A	N/A	Songsore et al 1998	Community	Society: Food vendor safety
EPOCH Photo Neighbourhood Evaluation Tool (EP-NET)	Q23. Graffiti present	N/A	N/A	N/A	Chow et al 2014	Community	Society: Public art, cultural displays, seed banks
EPOCH Photo Neighbourhood Evaluation Tool (EP-NET)	Q26. Number of public art displayed	N/A	N/A	N/A	Chow et al 2014	Community	Society: Public art, cultural displays, seed banks
Environmental Profile of a Community's Health (EPOCH) 1	Number of tobacco advertisements	Community observation walk	N/A	N/A	Chow et al 2010	Community	Society: Unhealthy adverts (eg cigarettes, alcohol)
Environmental Profile of a Community's Health (EPOCH) 1	Number of signs prohibiting smoking	Community observation walk	N/A	N/A	Chow et al 2010	Community	Society: Unhealthy adverts (eg cigarettes, alcohol)
Environmental Profile of a Community's Health (EPOCH) 1	Number of health promotion advertisements	Community observation walk	N/A	N/A	Chow et al 2010	Community	Society: Unhealthy adverts (eg cigarettes, alcohol)
Environmental Profile of a Community's Health (EPOCH) 1	Number of snack food advertisements	Community observation walk	N/A	N/A	Chow et al 2010	Community	Society: Unhealthy adverts (eg cigarettes, alcohol)
Environmental Profile of a Community's Health (EPOCH) 1	Number of sugary drink advertisements	Community observation walk	N/A	N/A	Chow et al 2010	Community	Society: Unhealthy adverts (eg cigarettes, alcohol)
Environmental Profile of a Community's Health (EPOCH) 1	Number of alcoholic drink advertisements	Community observation walk	N/A	N/A	Chow et al 2010	Community	Society: Unhealthy adverts (eg cigarettes, alcohol)
Environmental Profile of a Community's Health (EPOCH) 1	In-store tobacco advertisements	Tobacco store assessment	N/A	N/A	Chow et al 2010	Community	Society: Unhealthy adverts (eg cigarettes, alcohol)
Environmental Profile of a Community's Health (EPOCH) 1	In-store smoking cessation promotion	Tobacco store assessment	N/A	N/A	Chow et al 2010	Community	Society: Unhealthy adverts (eg cigarettes, alcohol)
Environmental Profile of a Community's Health (EPOCH) 1	Number of tobacco brands	Tobacco store assessment	N/A	N/A	Chow et al 2010	Community	Society: Unhealthy adverts (eg cigarettes, alcohol)
Environmental Profile of a Community's Health (EPOCH) 1	Number of sizes of cigarette pack available	Tobacco store assessment	N/A	N/A	Chow et al 2010	Community	Society: Unhealthy adverts (eg cigarettes, alcohol)
Environmental Profile of a Community's Health (EPOCH) 1	Number of health warnings on cigarette packs	Tobacco store assessment	N/A	N/A	Chow et al 2010	Community	Society: Unhealthy adverts (eg cigarettes, alcohol)
Environmental Profile of a Community's Health (EPOCH) 1	Point of sale unhealthy food advertising	Grocery store assessment	N/A	N/A	Chow et al 2010	Community	Society: Unhealthy adverts (eg cigarettes, alcohol)
Environmental Profile of a Community's Health (EPOCH) 1	Point of sale healthy food advertising	Grocery store assessment	N/A	N/A	Chow et al 2010	Community	Society: Unhealthy adverts (eg cigarettes, alcohol)
Environmental Profile of a Community's Health (EPOCH) 1	Fruit and vegetable display quality scale	Grocery store assessment	N/A	N/A	Chow et al 2010	Community	Society: Unhealthy adverts (eg cigarettes, alcohol)
Environmental Profile of a Community's Health (EPOCH) 1	Number of types of fruits available	Grocery store assessment	N/A	N/A	Chow et al 2010	Community	Society: Unhealthy adverts (eg cigarettes, alcohol)
Environmental Profile of a Community's Health (EPOCH) 1	Number of types of vegetables available	Grocery store assessment	N/A	N/A	Chow et al 2010	Community	Society: Unhealthy adverts (eg cigarettes, alcohol)
Environmental Profile of a Community's Health (EPOCH) 1	Healthy menu options (yes/no)	Restaurant assessment	N/A	N/A	Chow et al 2010	Community	Society: Unhealthy adverts (eg cigarettes, alcohol)
Environmental Profile of a Community's Health (EPOCH) 1	Main salad or vegetable dishes (yes/no)	Restaurant assessment	N/A	N/A	Chow et al 2010	Community	Society: Unhealthy adverts (eg cigarettes, alcohol)
Environmental Profile of a Community's Health (EPOCH) 1	Buffet service (yes/no)	Restaurant assessment	N/A	N/A	Chow et al 2010	Community	Society: Unhealthy adverts (eg cigarettes, alcohol)
Environmental Profile of a Community's Health (EPOCH) 1	Option to increase portion size (yes/no)	Restaurant assessment	N/A	N/A	Chow et al 2010	Community	Society: Unhealthy adverts (eg cigarettes, alcohol)
Environmental Profile of a Community's Health (EPOCH) 1	Number of places to buy cigarettes	Community observation walk	N/A	N/A	Chow et al 2010	Community	Society: Unhealthy vendors (eg cigarettes, alcohol)
Environmental Profile of a Community's Health (EPOCH) 1	Number of places to buy snack foods	Community observation walk	N/A	N/A	Chow et al 2010	Community	Society: Unhealthy vendors (eg cigarettes, alcohol)
Environmental Profile of a Community's Health (EPOCH) 1	Number of stores selling food	Community observation walk	N/A	N/A	Chow et al 2010	Community	Society: Unhealthy vendors (eg cigarettes, alcohol)
Environmental Profile of a Community's Health (EPOCH) 1	Number of places to buy alcohol	Community observation walk	N/A	N/A	Chow et al 2010	Community	Society: Unhealthy vendors (eg cigarettes, alcohol)
Environmental Profile of a Community's Health (EPOCH) 1	Price of cheapest pack of cigarettes	Tobacco store assessment	N/A	N/A	Chow et al 2010	Community	Society: Unhealthy vendors (eg cigarettes, alcohol)
Environmental Profile of a Community's Health (EPOCH) 1	Price of Marlboro/international brand	Tobacco store assessment	N/A	N/A	Chow et al 2010	Community	Society: Unhealthy vendors (eg cigarettes, alcohol)
Urban Health Equity Assessment and Response Tool (Urban HEART)	Alcohol outlets: Number of alcohol outlets per 100 000 population	Optional indicators: Physical environment and infrastructure	Physical environment and infrastructure	N/A	World Health Organization	Community	Society: Unhealthy vendors (eg cigarettes, alcohol)
EPOCH Photo Neighbourhood Evaluation Tool (EP-NET)	Q5. Bicycle lanes present	N/A	N/A	N/A	Chow et al 2014	Community	Street: Bike lanes
EPOCH Photo Neighbourhood Evaluation Tool (EP-NET)	Q6. Quality of bicycle lanes	N/A	N/A	N/A	Chow et al 2014	Community	Street: Bike lanes
EPOCH Photo Neighbourhood Evaluation Tool (EP-NET)	Q25. Bike rack	N/A	N/A	N/A	Chow et al 2014	Community	Street: Bike lanes
EPOCH Photo Neighbourhood Evaluation Tool (EP-NET)	Q35. Opinion: The streets and sidewalks in neighbourhood are suitable for biking	N/A	N/A	N/A	Chow et al 2014	Community	Street: Bike lanes
EPOCH Photo Neighbourhood Evaluation Tool (EP-NET)	Q9. Width of street/road	N/A	N/A	N/A	Chow et al 2014	Community	Street: Capacity (width, intersections), quality
Neighbourhood Environment Indices	Road intersection	None	N/A	N/A	Azmi and Ahmad 2015	Community	Street: Capacity (width, intersections), quality
EPOCH Photo Neighbourhood Evaluation Tool (EP-NET)	Q17b. Different road surface or pavings	N/A	N/A	N/A	Chow et al 2014	Community	Street: Capacity (width, intersections), quality
EPOCH Photo Neighbourhood Evaluation Tool (EP-NET)	Q18. Median strip quality	N/A	N/A	N/A	Chow et al 2014	Community	Street: Capacity (width, intersections), quality
Housing and Environmental Quality Indicators	Nature of road surface	N/A	Neighborhood/Environmental Facilities/Amenities	N/A	Muoghalu 1991	Community	Street: Capacity (width, intersections), quality
EPOCH Photo Neighbourhood Evaluation Tool (EP-NET)	Q17a. White/coloured painted lines	N/A	N/A	N/A	Chow et al 2014	Community	Street: Capacity (width, intersections), quality
EPOCH Photo Neighbourhood Evaluation Tool (EP-NET)	Q17c. Traffic signals	N/A	N/A	N/A	Chow et al 2014	Community	Street: Capacity (width, intersections), quality
EPOCH Photo Neighbourhood Evaluation Tool (EP-NET)	Q17d. Stop/yield signs	N/A	N/A	N/A	Chow et al 2014	Community	Street: Capacity (width, intersections), quality
Caya Hueso Urban Ecosystem Health Indicators	% of streets with inadequate illumination	State	Municipal Infrastructure	N/A	Spiegel et al 2001	Community	Street: Lighting, power coverage
EPOCH Photo Neighbourhood Evaluation Tool (EP-NET)	Q25. Street lamp	N/A	N/A	N/A	Chow et al 2014	Community	Street: Lighting, power coverage
Urban Health Equity Indicators for Mathare Informal Settlement	Number of new electricity connections installed by utility company	Water, sanitation & food	Living Conditions	N/A	Corburn & Cohen 2012	Community	Street: Lighting, power coverage
EPOCH Photo Neighbourhood Evaluation Tool (EP-NET)	Q8. Parking lot present in photos	N/A	N/A	N/A	Chow et al 2014	Community	Street: Parking availability
EPOCH Photo Neighbourhood Evaluation Tool (EP-NET)	Q14. Amount of parked cars seen	N/A	N/A	N/A	Chow et al 2014	Community	Street: Parking availability
EPOCH Photo Neighbourhood Evaluation Tool (EP-NET)	Q25. Parking meter	N/A	N/A	N/A	Chow et al 2014	Community	Street: Parking availability
Environmental Profile of a Community's Health (EPOCH) 1	Number of public transportation services	Community demographics	N/A	N/A	Chow et al 2010	Community	Street: Public transportation options
Environmental Profile of a Community's Health (EPOCH) 1	Maximum daily frequency of public transportation	Community demographics	N/A	N/A	Chow et al 2010	Community	Street: Public transportation options
EPOCH Photo Neighbourhood Evaluation Tool (EP-NET)	Q25. Bus shelter	N/A	N/A	N/A	Chow et al 2014	Community	Street: Public transportation options
Housing and Environmental Quality Indicators	Public Transport	N/A	Neighborhood/Environmental Facilities/Amenities	N/A	Muoghalu 1991	Community	Street: Public transportation options
EPOCH Photo Neighbourhood Evaluation Tool (EP-NET)	Q12. Level of motor vehicle density	N/A	N/A	N/A	Chow et al 2014	Community	Street: Vehicle density
EPOCH Photo Neighbourhood Evaluation Tool (EP-NET)	Q13. Number of bicycles seen	N/A	N/A	N/A	Chow et al 2014	Community	Street: Vehicle density
EPOCH Photo Neighbourhood Evaluation Tool (EP-NET)	Q13. Number of cars seen	N/A	N/A	N/A	Chow et al 2014	Community	Street: Vehicle density
EPOCH Photo Neighbourhood Evaluation Tool (EP-NET)	Q13. Number of buses seen	N/A	N/A	N/A	Chow et al 2014	Community	Street: Vehicle density
EPOCH Photo Neighbourhood Evaluation Tool (EP-NET)	Q13. Number of rickshaws seen	N/A	N/A	N/A	Chow et al 2014	Community	Street: Vehicle density
EPOCH Photo Neighbourhood Evaluation Tool (EP-NET)	Q13. Number of motorcycles/scooters seen	N/A	N/A	N/A	Chow et al 2014	Community	Street: Vehicle density
EPOCH Photo Neighbourhood Evaluation Tool (EP-NET)	Q13. Number of trucks seen	N/A	N/A	N/A	Chow et al 2014	Community	Street: Vehicle density
Urban Health Equity Indicators for Mathare Informal Settlement	Number of women given land rights/housing tenure by City Council	Recognition of minority rights (women)	Political power & outcomes	N/A	Corburn & Cohen 2012	Community	Tenure to under-represented groups
Urban Health Equity Assessment and Response Tool (Urban HEART)	Insurance coverage: Percentage of population covered by any insurance	Strongly recommended indicators: governance	Governance	N/A	World Health Organization	HH/Ind	Use of savings, banking, insurance programs
Urban Health Equity Indicators for Mathare Informal Settlement	Percentage residents in savings program for housing	Housing	Living Conditions	N/A	Corburn & Cohen 2012	HH/Ind	Use of savings, banking, insurance programs
Urban Health Equity Indicators for Mathare Informal Settlement	Ratio of slum dwellers’ new bank accounts to all new accounts by local banks in past year	Wealth access	Economics and services	N/A	Corburn & Cohen 2012	HH/Ind	Use of savings, banking, insurance programs
Urban Health Equity Assessment and Response Tool (Urban HEART)	Skilled birth attendance: Proportion of births attended by skilled health personnel	Core indicators: Health determinants	Social and human development	N/A	World Health Organization	HH/Ind	Use, decision-making in preventative health care
Urban Health Equity Assessment and Response Tool (Urban HEART)	Fully immunized children: Percentage of fully immunized children	Core indicators: Health determinants	Social and human development	N/A	World Health Organization	HH/Ind	Use, decision-making in preventative health care
Urban Health Equity Assessment and Response Tool (Urban HEART)	Domestic violence: Prevalence rate of domestic violence against women and/or children	Optional indicators: Social and human development	Social and human development	N/A	World Health Organization	HH/Ind	Violence, insecurity, injustice, social exclusion
Urban Health Equity Indicators for Mathare Informal Settlement	Self reports of safety & violence from women	Safety	Living Conditions	N/A	Corburn & Cohen 2012	HH/Ind	Violence, insecurity, injustice, social exclusion
